# Supplementary material for: catena-Poly[[(1,10-phenanthroline)cobalt(II)]-di-μ-azido]
Source: Acta Crystallogr Sect E Struct Rep Online. 2012 Feb 24;68(Pt 3):m318. doi: 10.1107/S1600536812006435 (PMC3297267; doi:10.1107/S1600536812006435)
Supplement: Supplementary file 1 [file e-68-0m318-sup1.cif]

##############################################################################
#                                                                            #
# This CIF contains the data in a paper accepted for publication in          #
# Acta Crystallographica Section E. It conforms to the requirements of       #
# Notes for Authors for Acta Crystallographica Section E, and has been       #
# peer reviewed under the auspices of the IUCr Commission on Journals.       #
#                                                                            #
# Full details of the Crystallographic Information File format               #
# are given in the paper "The Crystallographic Information File (CIF):       #
# a New Standard Archive File for Crystallography" by S. R. Hall, F. H.      #
# Allen and I. D. Brown [Acta Cryst. (1991), A47, 655-685].                  #
#                                                                            #
# The current version of the core CIF dictionary is obtainable from          #
# ftp://ftp.iucr.org/pub/cif_core.dic.                                       #
#                                                                            #
# Software is freely available for graphical display of the structure(s)     #
# in this CIF. For information consult the CIF software page                 #
# http://www.iucr.org/resources/cif/software.                                #
#                                                                            #
# This file may be used for bona fide research purposes within the           #
# scientific community so long as proper attribution is given to the journal # 
# article from which it was obtained.                                        #
#                                                                            #
##############################################################################
data_global
_audit_creation_method     SHELXL97
_journal_date_recd_electronic     2012-01-12
_journal_date_accepted     2012-02-13
_journal_name_full     'Acta Crystallographica, Section E'
_journal_year     2012
_journal_volume     68
_journal_issue      3
_journal_page_first     m318
_journal_page_last     m318
_journal_paper_category     QM
_journal_paper_doi     10.1107/S1600536812006435
_journal_coeditor_code     VN2030
_publ_contact_author_name     'Liu, Fu-Chen'
_publ_contact_author_address
;
School of Chemistry and Chemical Engineering
Tianjin University of Technology
Tianjin 300384
People's Republic of China
;
_publ_contact_author_email     fuchenliutj@yahoo.com
_publ_contact_author_fax     ?
_publ_contact_author_phone     '++86-22-24095017'
_publ_section_title
;
<i>catena</i>-Poly[[(1,10-phenanthroline)cobalt(II)]-di-\m-azido]
;
loop_
    _publ_author_name
    _publ_author_address
    'Gao, Xue-Miao'
;
School of Chemistry and Chemical Engineering
Tianjin University of Technology
Tianjin 300384
People's Republic of China
;
    'Zhao, Jiong-Peng'
;
School of Chemistry and Chemical Engineering
Tianjin University of Technology
Tianjin 300384
People's Republic of China
;
    'Liu, Fu-Chen'
;
School of Chemistry and Chemical Engineering
Tianjin University of Technology
Tianjin 300384
People's Republic of China
;
data_I
_chemical_name_systematic
;
<i>catena</i>-Poly[[(1,10-phenanthroline)cobalt(II)]-di-\m-azido]
;
_chemical_name_common     ?
_chemical_formula_moiety     'C12 H8 Co N8'
_chemical_formula_sum     'C12 H8 Co N8'
_chemical_formula_structural     ?
_chemical_formula_analytical     ?
_chemical_formula_iupac     '[Co (N3)2 (C12 H8 N2)]'
_chemical_formula_weight     323.19
_chemical_melting_point     ?
_symmetry_cell_setting     triclinic
_symmetry_space_group_name_H-M     'P -1'
_symmetry_space_group_name_Hall     '-P 1'
loop_
    _symmetry_equiv_pos_as_xyz
    'x, y, z'
    '-x, -y, -z'
_cell_length_a     7.0018(14)
_cell_length_b     10.049(2)
_cell_length_c     10.491(2)
_cell_angle_alpha     109.83(3)
_cell_angle_beta     103.63(3)
_cell_angle_gamma     105.78(3)
_cell_volume     622.8(2)
_cell_formula_units_Z     2
_cell_measurement_reflns_used     5775
_cell_measurement_theta_min     3.2
_cell_measurement_theta_max     27.5
_cell_measurement_temperature     293(2)
_exptl_crystal_description     block
_exptl_crystal_colour     red
_exptl_crystal_size_max     0.2
_exptl_crystal_size_mid     0.18
_exptl_crystal_size_min     0.18
_exptl_crystal_density_diffrn     1.723
_exptl_crystal_density_meas     ?
_exptl_crystal_density_method     'not measured'
_exptl_crystal_F_000     326
_exptl_absorpt_coefficient_mu     1.384
_exptl_absorpt_correction_type     multi-scan
_exptl_absorpt_process_details     '(ABSCOR; Higashi, 1995)'
_exptl_absorpt_correction_T_min     0.7203
_exptl_absorpt_correction_T_max     1
_exptl_special_details     ?
_diffrn_ambient_temperature     293(2)
_diffrn_radiation_type     MoK\a
_diffrn_radiation_wavelength     0.71073
_diffrn_radiation_source     'fine-focus sealed tube'
_diffrn_radiation_monochromator     graphite
_diffrn_measurement_device_type     'Rigaku SCXmini'
_diffrn_measurement_method     \w
_diffrn_detector_area_resol_mean     ?
_diffrn_reflns_number     6534
_diffrn_reflns_av_R_equivalents     0.0530
_diffrn_reflns_av_sigmaI/netI     0.0752
_diffrn_reflns_theta_min     3.18
_diffrn_reflns_theta_max     27.45
_diffrn_reflns_theta_full     27.45
_diffrn_measured_fraction_theta_max     0.993
_diffrn_measured_fraction_theta_full     0.993
_diffrn_reflns_limit_h_min     -9
_diffrn_reflns_limit_h_max     9
_diffrn_reflns_limit_k_min     -13
_diffrn_reflns_limit_k_max     13
_diffrn_reflns_limit_l_min     -13
_diffrn_reflns_limit_l_max     13
_diffrn_standards_number     0
_diffrn_standards_interval_count     0
_diffrn_standards_interval_time     0
_diffrn_standards_decay_%     0
_refine_special_details
;
Refinement of F^2^ against ALL reflections.  The weighted R-factor wR and
goodness of fit S are based on F^2^, conventional R-factors R are based
on F, with F set to zero for negative F^2^. The threshold expression of
F^2^ > 2sigma(F^2^) is used only for calculating R-factors(gt) etc. and is
not relevant to the choice of reflections for refinement.  R-factors based
on F^2^ are statistically about twice as large as those based on F, and R-
factors based on ALL data will be even larger.
;
_reflns_number_total     2822
_reflns_number_gt     2087
_reflns_threshold_expression     I>2\s(I)
_refine_ls_structure_factor_coef     Fsqd
_refine_ls_matrix_type     full
_refine_ls_R_factor_all     0.0850
_refine_ls_R_factor_gt     0.0522
_refine_ls_wR_factor_gt     0.0910
_refine_ls_wR_factor_ref     0.1011
_refine_ls_goodness_of_fit_ref     1.071
_refine_ls_restrained_S_all     1.071
_refine_ls_number_reflns     2822
_refine_ls_number_parameters     190
_refine_ls_number_restraints     0
_refine_ls_hydrogen_treatment     constr
_refine_ls_weighting_scheme     calc
_refine_ls_weighting_details
       'calc w = 1/[\s^2^(Fo^2^)+(0.0411P)^2^+0.0273P] where P=(Fo^2^+2Fc^2^)/3'
_atom_sites_solution_hydrogens     geom
_atom_sites_solution_primary     direct
_atom_sites_solution_secondary     difmap
_refine_ls_shift/su_max     0.001
_refine_ls_shift/su_mean     0.000
_refine_diff_density_max     0.359
_refine_diff_density_min     -0.424
_refine_ls_extinction_method     none
_refine_ls_extinction_coef     ?
loop_
    _atom_type_symbol
    _atom_type_description
    _atom_type_scat_dispersion_real
    _atom_type_scat_dispersion_imag
    _atom_type_scat_source
    'C' 'C' 0.0033 0.0016
; 'International Tables Vol C Tables 4.2.6.8 and 6.1.1.4'
;
    'H' 'H' 0.0000 0.0000
; 'International Tables Vol C Tables 4.2.6.8 and 6.1.1.4'
;
    'Co' 'Co' 0.3494 0.9721
; 'International Tables Vol C Tables 4.2.6.8 and 6.1.1.4'
;
    'N' 'N' 0.0061 0.0033
; 'International Tables Vol C Tables 4.2.6.8 and 6.1.1.4'
;
_computing_data_collection     'PROCESS-AUTO (Rigaku, 1998)'
_computing_cell_refinement     'PROCESS-AUTO (Rigaku, 1998)'
_computing_data_reduction     'PROCESS-AUTO (Rigaku, 1998)'
_computing_structure_solution     'SHELXS97 (Sheldrick, 2008)'
_computing_structure_refinement     'SHELXL97 (Sheldrick, 2008)'
_computing_molecular_graphics
;
ORTEPIII (Burnett & Johnson, 1996) and PLATON (Spek, 2009)
;
_computing_publication_material     'SHELXTL (Sheldrick, 2008)'
loop_
    _atom_site_type_symbol
    _atom_site_label
    _atom_site_fract_x
    _atom_site_fract_y
    _atom_site_fract_z
    _atom_site_U_iso_or_equiv
    _atom_site_adp_type
    _atom_site_calc_flag
    _atom_site_refinement_flags
    _atom_site_occupancy
    _atom_site_symmetry_multiplicity
    _atom_site_disorder_assembly
    _atom_site_disorder_group
    Co Co1 1.08955(7) 0.88775(5) 0.39668(4) 0.02424(16) Uani d . 1 1 . .
    N N1 0.8499(4) 0.9870(3) 0.3808(3) 0.0290(6) Uani d . 1 1 . .
    N N2 0.7988(4) 1.0243(3) 0.2840(3) 0.0321(7) Uani d . 1 1 . .
    N N3 0.7510(6) 1.0590(4) 0.1905(4) 0.0599(11) Uani d . 1 1 . .
    N N4 1.3416(5) 0.7993(3) 0.4387(3) 0.0357(7) Uani d . 1 1 . .
    N N5 1.5146(5) 0.8649(3) 0.5268(3) 0.0264(6) Uani d . 1 1 . .
    N N6 1.6882(5) 0.9262(3) 0.6149(3) 0.0362(7) Uani d . 1 1 . .
    N N7 0.9662(4) 0.7562(3) 0.1657(3) 0.0249(6) Uani d . 1 1 . .
    N N8 0.8808(4) 0.6720(3) 0.3697(3) 0.0249(6) Uani d . 1 1 . .
    C C1 1.0005(6) 0.8017(4) 0.0652(4) 0.0338(8) Uani d . 1 1 . .
    H H1A 1.0859 0.9035 0.0945 0.041 Uiso calc R 1 1 . .
    C C2 0.9122(6) 0.7015(5) -0.0844(4) 0.0410(9) Uani d . 1 1 . .
    H H2A 0.9373 0.7376 -0.1521 0.049 Uiso calc R 1 1 . .
    C C3 0.7906(6) 0.5522(4) -0.1286(4) 0.0395(9) Uani d . 1 1 . .
    H H3A 0.7343 0.4850 -0.2269 0.047 Uiso calc R 1 1 . .
    C C4 0.6230(5) 0.3430(4) -0.0625(4) 0.0375(9) Uani d . 1 1 . .
    H H4A 0.5630 0.2713 -0.1593 0.045 Uiso calc R 1 1 . .
    C C5 0.5901(5) 0.2991(4) 0.0411(4) 0.0374(9) Uani d . 1 1 . .
    H H5A 0.5115 0.1968 0.0150 0.045 Uiso calc R 1 1 . .
    C C6 0.6387(5) 0.3701(4) 0.3039(4) 0.0363(9) Uani d . 1 1 . .
    H H6A 0.5605 0.2695 0.2834 0.044 Uiso calc R 1 1 . .
    C C7 0.7191(6) 0.4816(4) 0.4423(4) 0.0371(9) Uani d . 1 1 . .
    H H7A 0.6937 0.4580 0.5167 0.045 Uiso calc R 1 1 . .
    C C8 0.8392(5) 0.6306(4) 0.4720(4) 0.0324(8) Uani d . 1 1 . .
    H H8A 0.8933 0.7053 0.5673 0.039 Uiso calc R 1 1 . .
    C C9 0.7490(5) 0.4984(4) -0.0256(3) 0.0289(8) Uani d . 1 1 . .
    C C10 0.6746(5) 0.4079(4) 0.1915(4) 0.0285(7) Uani d . 1 1 . .
    C C11 0.8398(5) 0.6068(3) 0.1210(3) 0.0235(7) Uani d . 1 1 . .
    C C12 0.7988(5) 0.5611(3) 0.2306(3) 0.0230(7) Uani d . 1 1 . .
loop_
    _atom_site_aniso_label
    _atom_site_aniso_U_11
    _atom_site_aniso_U_22
    _atom_site_aniso_U_33
    _atom_site_aniso_U_12
    _atom_site_aniso_U_13
    _atom_site_aniso_U_23
    Co1 0.0244(3) 0.0210(2) 0.0226(3) 0.00471(18) 0.00743(18) 0.00793(19)
    N1 0.0317(16) 0.0289(15) 0.0245(15) 0.0127(13) 0.0077(13) 0.0103(13)
    N2 0.0352(18) 0.0192(14) 0.0265(16) 0.0055(13) 0.0027(14) 0.0020(13)
    N3 0.089(3) 0.039(2) 0.038(2) 0.021(2) 0.0026(19) 0.0190(17)
    N4 0.0317(18) 0.0273(16) 0.0434(18) 0.0082(14) 0.0105(15) 0.0146(14)
    N5 0.0326(18) 0.0191(14) 0.0332(17) 0.0100(13) 0.0167(15) 0.0145(13)
    N6 0.0289(17) 0.0355(17) 0.0396(18) 0.0050(14) 0.0083(15) 0.0195(15)
    N7 0.0248(15) 0.0268(15) 0.0252(14) 0.0098(12) 0.0112(12) 0.0124(12)
    N8 0.0276(15) 0.0216(14) 0.0210(14) 0.0072(12) 0.0060(12) 0.0081(12)
    C1 0.035(2) 0.042(2) 0.033(2) 0.0161(17) 0.0165(17) 0.0215(18)
    C2 0.044(2) 0.063(3) 0.033(2) 0.029(2) 0.0211(18) 0.027(2)
    C3 0.038(2) 0.049(2) 0.0268(19) 0.0207(19) 0.0093(17) 0.0091(18)
    C4 0.033(2) 0.033(2) 0.030(2) 0.0162(17) 0.0035(17) -0.0019(17)
    C5 0.032(2) 0.0247(18) 0.042(2) 0.0091(16) 0.0064(17) 0.0047(17)
    C6 0.032(2) 0.0249(18) 0.049(2) 0.0061(16) 0.0136(18) 0.0165(18)
    C7 0.044(2) 0.035(2) 0.040(2) 0.0110(17) 0.0211(18) 0.0239(18)
    C8 0.035(2) 0.0322(19) 0.0281(18) 0.0114(16) 0.0095(16) 0.0130(16)
    C9 0.0287(19) 0.0333(19) 0.0232(17) 0.0181(16) 0.0068(15) 0.0075(15)
    C10 0.0244(18) 0.0258(17) 0.0332(19) 0.0127(14) 0.0080(15) 0.0096(15)
    C11 0.0223(17) 0.0235(17) 0.0224(17) 0.0092(14) 0.0071(14) 0.0078(14)
    C12 0.0179(16) 0.0211(16) 0.0265(17) 0.0074(13) 0.0059(14) 0.0080(14)
_geom_special_details
;
 All esds (except the esd in the dihedral angle between two l.s. planes)
 are estimated using the full covariance matrix.  The cell esds are taken
 into account individually in the estimation of esds in distances, angles
 and torsion angles; correlations between esds in cell parameters are only
 used when they are defined by crystal symmetry.  An approximate (isotropic)
 treatment of cell esds is used for estimating esds involving l.s. planes.
;
loop_
    _geom_bond_atom_site_label_1
    _geom_bond_atom_site_label_2
    _geom_bond_site_symmetry_2
    _geom_bond_distance
    _geom_bond_publ_flag
    Co1 N1 2_776 2.113(3) y
    Co1 N1 . 2.175(3) y
    Co1 N4 . 2.202(3) y
    Co1 N6 2_876 2.144(3) y
    Co1 N7 . 2.141(3) y
    Co1 N8 . 2.141(3) y
    N1 N2 . 1.209(4) ?
    N1 Co1 2_776 2.113(3) ?
    N2 N3 . 1.155(4) ?
    N4 N5 . 1.175(4) ?
    N5 N6 . 1.178(4) ?
    N6 Co1 2_876 2.144(3) ?
    N7 C1 . 1.329(4) ?
    N7 C11 . 1.364(4) ?
    N8 C8 . 1.339(4) ?
    N8 C12 . 1.362(4) ?
    C1 C2 . 1.411(5) ?
    C1 H1A . 0.9300 ?
    C2 C3 . 1.356(5) ?
    C2 H2A . 0.9300 ?
    C3 C9 . 1.416(5) ?
    C3 H3A . 0.9300 ?
    C4 C5 . 1.347(5) ?
    C4 C9 . 1.431(5) ?
    C4 H4A . 0.9300 ?
    C5 C10 . 1.440(5) ?
    C5 H5A . 0.9300 ?
    C6 C7 . 1.359(5) ?
    C6 C10 . 1.411(5) ?
    C6 H6A . 0.9300 ?
    C7 C8 . 1.386(5) ?
    C7 H7A . 0.9300 ?
    C8 H8A . 0.9300 ?
    C9 C11 . 1.408(4) ?
    C10 C12 . 1.403(4) ?
    C11 C12 . 1.434(4) ?
loop_
    _geom_angle_atom_site_label_1
    _geom_angle_atom_site_label_2
    _geom_angle_atom_site_label_3
    _geom_angle_site_symmetry_1
    _geom_angle_site_symmetry_3
    _geom_angle
    _geom_angle_publ_flag
    N1 Co1 N8 2_776 . 97.49(11) ?
    N1 Co1 N6 2_776 2_876 93.69(12) ?
    N8 Co1 N6 . 2_876 167.62(10) ?
    N1 Co1 N7 2_776 . 168.99(10) ?
    N8 Co1 N7 . . 77.67(10) ?
    N6 Co1 N7 2_876 . 92.20(11) ?
    N1 Co1 N1 2_776 . 79.52(11) ?
    N8 Co1 N1 . . 95.55(10) ?
    N6 Co1 N1 2_876 . 91.67(11) ?
    N7 Co1 N1 . . 91.02(10) ?
    N1 Co1 N4 2_776 . 94.21(11) ?
    N8 Co1 N4 . . 84.91(10) ?
    N6 Co1 N4 2_876 . 89.00(11) ?
    N7 Co1 N4 . . 95.19(11) ?
    N1 Co1 N4 . . 173.73(10) ?
    N2 N1 Co1 . 2_776 127.0(2) ?
    N2 N1 Co1 . . 121.2(2) ?
    Co1 N1 Co1 2_776 . 100.48(11) ?
    N3 N2 N1 . . 179.2(4) ?
    N5 N4 Co1 . . 128.3(2) ?
    N4 N5 N6 . . 177.8(3) ?
    N5 N6 Co1 . 2_876 118.0(2) ?
    C1 N7 C11 . . 118.1(3) ?
    C1 N7 Co1 . . 128.3(2) ?
    C11 N7 Co1 . . 113.60(19) ?
    C8 N8 C12 . . 117.6(3) ?
    C8 N8 Co1 . . 128.5(2) ?
    C12 N8 Co1 . . 113.6(2) ?
    N7 C1 C2 . . 122.5(3) ?
    N7 C1 H1A . . 118.8 ?
    C2 C1 H1A . . 118.8 ?
    C3 C2 C1 . . 119.4(3) ?
    C3 C2 H2A . . 120.3 ?
    C1 C2 H2A . . 120.3 ?
    C2 C3 C9 . . 120.1(3) ?
    C2 C3 H3A . . 119.9 ?
    C9 C3 H3A . . 119.9 ?
    C5 C4 C9 . . 120.9(3) ?
    C5 C4 H4A . . 119.5 ?
    C9 C4 H4A . . 119.5 ?
    C4 C5 C10 . . 121.1(3) ?
    C4 C5 H5A . . 119.5 ?
    C10 C5 H5A . . 119.5 ?
    C7 C6 C10 . . 119.7(3) ?
    C7 C6 H6A . . 120.2 ?
    C10 C6 H6A . . 120.2 ?
    C6 C7 C8 . . 119.7(3) ?
    C6 C7 H7A . . 120.2 ?
    C8 C7 H7A . . 120.2 ?
    N8 C8 C7 . . 123.0(3) ?
    N8 C8 H8A . . 118.5 ?
    C7 C8 H8A . . 118.5 ?
    C11 C9 C3 . . 116.7(3) ?
    C11 C9 C4 . . 119.5(3) ?
    C3 C9 C4 . . 123.9(3) ?
    C12 C10 C6 . . 117.2(3) ?
    C12 C10 C5 . . 119.1(3) ?
    C6 C10 C5 . . 123.7(3) ?
    N7 C11 C9 . . 123.1(3) ?
    N7 C11 C12 . . 117.3(3) ?
    C9 C11 C12 . . 119.6(3) ?
    N8 C12 C10 . . 122.9(3) ?
    N8 C12 C11 . . 117.3(3) ?
    C10 C12 C11 . . 119.8(3) ?
loop_
    _geom_torsion_atom_site_label_1
    _geom_torsion_atom_site_label_2
    _geom_torsion_atom_site_label_3
    _geom_torsion_atom_site_label_4
    _geom_torsion_site_symmetry_1
    _geom_torsion_site_symmetry_2
    _geom_torsion_site_symmetry_3
    _geom_torsion_site_symmetry_4
    _geom_torsion
    _geom_torsion_publ_flag
    N1 Co1 N1 N2 2_776 . . . 145.8(3) ?
    N8 Co1 N1 N2 . . . . -117.6(2) ?
    N6 Co1 N1 N2 2_876 . . . 52.4(3) ?
    N7 Co1 N1 N2 . . . . -39.9(3) ?
    N1 Co1 N1 Co1 2_776 . . 2_776 0.0 ?
    N8 Co1 N1 Co1 . . . 2_776 96.62(12) ?
    N6 Co1 N1 Co1 2_876 . . 2_776 -93.45(12) ?
    N7 Co1 N1 Co1 . . . 2_776 174.32(11) ?
    N1 Co1 N4 N5 2_776 . . . -41.8(3) ?
    N8 Co1 N4 N5 . . . . -139.0(3) ?
    N6 Co1 N4 N5 2_876 . . . 51.8(3) ?
    N7 Co1 N4 N5 . . . . 143.9(3) ?
    N1 Co1 N7 C1 2_776 . . . 111.0(5) ?
    N8 Co1 N7 C1 . . . . 175.8(3) ?
    N6 Co1 N7 C1 2_876 . . . -11.4(3) ?
    N1 Co1 N7 C1 . . . . 80.4(3) ?
    N4 Co1 N7 C1 . . . . -100.5(3) ?
    N1 Co1 N7 C11 2_776 . . . -70.1(6) ?
    N8 Co1 N7 C11 . . . . -5.2(2) ?
    N6 Co1 N7 C11 2_876 . . . 167.6(2) ?
    N1 Co1 N7 C11 . . . . -100.7(2) ?
    N4 Co1 N7 C11 . . . . 78.4(2) ?
    N1 Co1 N8 C8 2_776 . . . -10.2(3) ?
    N6 Co1 N8 C8 2_876 . . . 144.2(5) ?
    N7 Co1 N8 C8 . . . . 179.9(3) ?
    N1 Co1 N8 C8 . . . . -90.3(3) ?
    N4 Co1 N8 C8 . . . . 83.4(3) ?
    N1 Co1 N8 C12 2_776 . . . 176.8(2) ?
    N6 Co1 N8 C12 2_876 . . . -28.8(6) ?
    N7 Co1 N8 C12 . . . . 6.8(2) ?
    N1 Co1 N8 C12 . . . . 96.6(2) ?
    N4 Co1 N8 C12 . . . . -89.6(2) ?
    C11 N7 C1 C2 . . . . -0.3(5) ?
    Co1 N7 C1 C2 . . . . 178.6(2) ?
    N7 C1 C2 C3 . . . . -1.2(5) ?
    C1 C2 C3 C9 . . . . 1.4(5) ?
    C9 C4 C5 C10 . . . . 2.1(5) ?
    C10 C6 C7 C8 . . . . -1.3(5) ?
    C12 N8 C8 C7 . . . . 0.4(5) ?
    Co1 N8 C8 C7 . . . . -172.4(2) ?
    C6 C7 C8 N8 . . . . 0.2(5) ?
    C2 C3 C9 C11 . . . . -0.1(5) ?
    C2 C3 C9 C4 . . . . -179.9(3) ?
    C5 C4 C9 C11 . . . . 0.0(5) ?
    C5 C4 C9 C3 . . . . 179.8(3) ?
    C7 C6 C10 C12 . . . . 1.7(5) ?
    C7 C6 C10 C5 . . . . -177.8(3) ?
    C4 C5 C10 C12 . . . . -2.1(5) ?
    C4 C5 C10 C6 . . . . 177.5(3) ?
    C1 N7 C11 C9 . . . . 1.7(5) ?
    Co1 N7 C11 C9 . . . . -177.4(2) ?
    C1 N7 C11 C12 . . . . -177.9(3) ?
    Co1 N7 C11 C12 . . . . 3.0(3) ?
    C3 C9 C11 N7 . . . . -1.5(5) ?
    C4 C9 C11 N7 . . . . 178.3(3) ?
    C3 C9 C11 C12 . . . . 178.1(3) ?
    C4 C9 C11 C12 . . . . -2.1(5) ?
    C8 N8 C12 C10 . . . . 0.0(4) ?
    Co1 N8 C12 C10 . . . . 173.9(2) ?
    C8 N8 C12 C11 . . . . 178.6(3) ?
    Co1 N8 C12 C11 . . . . -7.6(3) ?
    C6 C10 C12 N8 . . . . -1.1(5) ?
    C5 C10 C12 N8 . . . . 178.5(3) ?
    C6 C10 C12 C11 . . . . -179.6(3) ?
    C5 C10 C12 C11 . . . . 0.0(5) ?
    N7 C11 C12 N8 . . . . 3.1(4) ?
    C9 C11 C12 N8 . . . . -176.5(3) ?
    N7 C11 C12 C10 . . . . -178.3(3) ?
    C9 C11 C12 C10 . . . . 2.1(5) ?
