# Supplementary material for: catena-Poly[[(1,10-phenanthroline)cobalt(II)]-di-μ-azido]
Source: Acta Crystallogr Sect E Struct Rep Online. 2012 Feb 24;68(Pt 3):m318. doi: 10.1107/S1600536812006435 (PMC3297267; doi:10.1107/S1600536812006435)
Supplement: Supplementary file 2 [file e-68-0m318-Isup2.hkl]

# 
# h,k,l, Fc-squared, Fo-squared, sigma(Fo-squared) and status flag 
# 
data_I
_shelx_title ' 1 in P1                     New: P-1' 
_shelx_refln_list_code          4 
_shelx_F_calc_maximum      172.75 
_exptl_crystal_F_000       325.87 
_reflns_d_resolution_high  0.7709 
 
loop_ 
 _symmetry_equiv_pos_as_xyz 
 'x, y, z' 
 '-x, -y, -z' 
 
_cell_length_a     7.0018 
_cell_length_b    10.0490 
_cell_length_c    10.4910 
_cell_angle_alpha 109.830 
_cell_angle_beta  103.630 
_cell_angle_gamma 105.780 
 
_shelx_F_squared_multiplier     1.000 
 
loop_ 
 _refln_index_h 
 _refln_index_k 
 _refln_index_l 
 _refln_F_squared_calc 
 _refln_F_squared_meas 
 _refln_F_squared_sigma 
 _refln_observed_status 
   1   0   0     3266.13     3357.97     17.80 o 
   2   0   0      265.88      302.33     12.19 o 
   3   0   0       32.40       27.54      6.39 o 
   4   0   0      476.23      476.66     13.42 o 
   5   0   0      311.41      303.62     14.76 o 
   6   0   0       34.67       49.84      9.17 o 
   7   0   0       97.85      102.50     18.67 o 
   8   0   0        1.95      -28.67     28.67 o 
  -8   1   0       36.38       46.24     18.91 o 
  -7   1   0       17.38       42.19     16.55 o 
  -6   1   0      121.19      135.38     22.96 o 
  -5   1   0      445.98      419.67     13.79 o 
  -4   1   0      518.67      523.31     12.80 o 
  -3   1   0      647.96      608.10     12.20 o 
  -2   1   0     5687.12     5575.67    110.38 o 
  -1   1   0      204.60      208.05      5.06 o 
   1   1   0     2093.08     2187.54     29.98 o 
   2   1   0        2.77        3.36      2.49 o 
   3   1   0      163.36      165.03     19.19 o 
   4   1   0       57.00       54.04      6.88 o 
   5   1   0      344.96      348.94     22.52 o 
   6   1   0       43.87       55.26     13.86 o 
   7   1   0      194.16      213.38     24.89 o 
  -8   2   0       33.87       64.59     18.61 o 
  -7   2   0       62.20       83.21     34.59 o 
  -6   2   0        2.35       10.68      5.51 o 
  -5   2   0       84.27       73.50      6.24 o 
  -4   2   0        2.18        2.51      2.64 o 
  -3   2   0     2856.51     2899.79     27.87 o 
  -2   2   0    29841.95    26520.86    154.48 o 
  -1   2   0     1520.10     1519.77     14.08 o 
   0   2   0      581.52      580.59     25.70 o 
   1   2   0     1540.21     1486.52     24.77 o 
   2   2   0      795.89      830.20     16.36 o 
   3   2   0       67.42       59.41      6.37 o 
   4   2   0      231.37      216.81     12.48 o 
   5   2   0        3.96       10.69      6.86 o 
   6   2   0       20.01       21.45      9.21 o 
   7   2   0       88.10      120.43     35.13 o 
  -8   3   0       94.43      112.72     27.29 o 
  -7   3   0      358.53      349.86     28.64 o 
  -6   3   0       92.66       92.70     13.81 o 
  -5   3   0        0.47       10.06      6.19 o 
  -4   3   0     4225.81     4234.84    101.96 o 
  -3   3   0     2404.15     2416.44     39.36 o 
  -2   3   0     1907.53     1883.95     31.75 o 
  -1   3   0      249.95      240.29      5.58 o 
   0   3   0        1.06        2.33      2.06 o 
   1   3   0       44.35       45.28      3.77 o 
   2   3   0      191.86      188.85      7.63 o 
   3   3   0      284.93      291.97     17.78 o 
   4   3   0      158.76      152.76     11.22 o 
   5   3   0      433.70      426.53     33.18 o 
   6   3   0       33.86       25.44     15.09 o 
   7   3   0        7.55      -25.26     30.78 o 
  -8   4   0        8.79       76.44     25.70 o 
  -7   4   0      252.30      303.85     26.63 o 
  -6   4   0       32.98       18.18     12.11 o 
  -5   4   0      223.04      229.84     25.23 o 
  -4   4   0     2861.97     2936.20     99.48 o 
  -3   4   0       76.46       80.25      6.87 o 
  -2   4   0     1296.14     1273.00     18.56 o 
  -1   4   0      307.16      277.87     13.86 o 
   0   4   0      795.75      748.03     13.94 o 
   1   4   0       23.53       18.28      4.03 o 
   2   4   0       45.72       36.42      5.10 o 
   3   4   0       75.80       88.43      8.60 o 
   4   4   0       97.06      115.46     10.52 o 
   5   4   0      575.61      545.38     32.46 o 
   6   4   0      159.23      141.04     26.42 o 
  -8   5   0       24.46       37.73     24.86 o 
  -7   5   0       48.44       48.16     17.31 o 
  -6   5   0     2127.31     1858.30    139.52 o 
  -5   5   0     1012.40      939.07     37.97 o 
  -4   5   0      415.82      390.51     10.19 o 
  -3   5   0      360.76      350.31      9.69 o 
  -2   5   0      226.35      225.17      8.10 o 
  -1   5   0      105.29       95.13      6.09 o 
   0   5   0      594.66      522.71     13.32 o 
   1   5   0      424.91      416.28     21.69 o 
   2   5   0      261.13      270.82     11.53 o 
   3   5   0       73.02       67.36      9.22 o 
   4   5   0        3.67        1.09      5.86 o 
   5   5   0      261.13      270.82     27.30 o 
   6   5   0      173.15      169.76     27.89 o 
  -8   6   0      177.50      136.71     39.05 o 
  -7   6   0        5.23       37.76     19.67 o 
  -6   6   0       87.07       80.21     14.81 o 
  -5   6   0      138.14      138.24     13.91 o 
  -4   6   0      184.85      178.87      7.94 o 
  -3   6   0      347.59      348.36     15.13 o 
  -2   6   0      450.44      447.20     13.32 o 
  -1   6   0       94.16      101.24      9.47 o 
   0   6   0       35.31       34.86      6.05 o 
   1   6   0      228.01      226.84     16.74 o 
   2   6   0      598.77      607.33     19.28 o 
   3   6   0      488.95      501.39     20.14 o 
   4   6   0       63.56       64.93     17.99 o 
   5   6   0        1.47      -15.87     15.87 o 
  -8   7   0      419.35      330.96     37.20 o 
  -7   7   0      279.57      233.26     26.51 o 
  -6   7   0      112.23      116.70     17.21 o 
  -5   7   0        0.57        1.17     11.87 o 
  -4   7   0      207.01      223.06     10.56 o 
  -3   7   0       24.33       24.40      6.57 o 
  -2   7   0     1275.70     1251.14     33.33 o 
  -1   7   0      145.63      146.20     12.31 o 
   0   7   0        0.17       -1.99      5.04 o 
   1   7   0        9.78       15.60     19.16 o 
   2   7   0      127.52      140.83     12.29 o 
   3   7   0      718.22      732.72     36.27 o 
   4   7   0      131.84      159.92     24.73 o 
  -8   8   0        1.21       10.27     15.29 o 
  -7   8   0      102.83      133.93     22.89 o 
  -6   8   0       84.10       92.54     18.34 o 
  -5   8   0      166.57      139.42     17.14 o 
  -4   8   0        6.87       18.46      6.81 o 
  -3   8   0       48.74       57.60     14.86 o 
  -2   8   0      406.96      394.80     15.48 o 
  -1   8   0      357.08      326.75     14.87 o 
   0   8   0      254.43      255.84     13.37 o 
   1   8   0       60.48       73.43      9.89 o 
   2   8   0        0.55       -5.93     11.08 o 
   3   8   0      169.67      113.36     20.58 o 
  -8   9   0        3.04       22.31     23.59 o 
  -7   9   0       22.36       62.68     46.35 o 
  -6   9   0       93.15      111.25     19.46 o 
  -5   9   0       87.44       84.96     15.73 o 
  -4   9   0      193.79      201.03     17.65 o 
  -3   9   0        5.72       11.98      7.25 o 
  -2   9   0       88.89       79.79     10.07 o 
  -1   9   0      239.35      222.46     15.38 o 
   0   9   0      261.95      260.34     16.13 o 
   1   9   0      281.88      278.95     18.78 o 
   2   9   0       90.74      145.27     37.75 o 
   3   9   0       42.13       28.67     29.18 o 
  -7  10   0        8.13       15.18     16.22 o 
  -6  10   0       41.45       36.77     17.09 o 
  -5  10   0      120.26      160.65     32.16 o 
  -4  10   0      273.91      220.96     33.04 o 
  -3  10   0       26.83       55.57     10.55 o 
  -2  10   0       28.51       45.67     27.04 o 
  -1  10   0       18.40       13.31     10.00 o 
   0  10   0      133.84      132.37     26.99 o 
   1  10   0      108.26       73.17     30.85 o 
  -6  11   0        0.01       30.97     19.03 o 
  -5  11   0        1.55       28.04     36.66 o 
  -4  11   0      214.20      195.57     18.42 o 
  -3  11   0       89.30      101.39     14.59 o 
  -2  11   0       73.97       93.37     20.83 o 
  -1  11   0       72.24       85.73     21.92 o 
   0  11   0        2.09        0.44     16.41 o 
  -5  12   0        1.16      -19.09     30.34 o 
  -4  12   0       12.18       47.33     28.46 o 
  -3  12   0       65.81       62.73     20.12 o 
  -2  12   0      117.13       93.72     29.98 o 
   1 -12   1       18.02       42.76     33.54 o 
   2 -12   1       91.77       83.71     23.63 o 
   3 -12   1      101.39      141.54     32.27 o 
   4 -12   1      122.96       79.85     36.88 o 
   5 -12   1       32.72       96.11     34.19 o 
  -1 -11   1      144.85      118.03     37.68 o 
   0 -11   1       42.26       93.38     19.83 o 
   1 -11   1        0.45       12.09     12.88 o 
   2 -11   1       61.42      100.81     18.84 o 
   3 -11   1       43.75       51.54     12.24 o 
   4 -11   1      236.68      237.21     17.92 o 
   5 -11   1       48.78       60.61     19.06 o 
   6 -11   1        9.43       14.52     16.73 o 
  -2 -10   1        9.34       -5.88     20.18 o 
  -1 -10   1      121.61       82.84     19.18 o 
   0 -10   1      240.58      262.13     22.56 o 
   1 -10   1      182.64      171.01     18.58 o 
   2 -10   1        5.85       -5.74     10.80 o 
   3 -10   1       19.31       34.93     10.52 o 
   4 -10   1      155.90      135.86     17.41 o 
   5 -10   1       69.87       75.29     17.14 o 
   6 -10   1       70.11       61.94     19.00 o 
   7 -10   1       87.49       78.56     22.02 o 
  -3  -9   1       68.43       97.05     34.77 o 
  -2  -9   1        1.70       14.49     12.41 o 
  -1  -9   1       73.56       71.73     14.87 o 
   0  -9   1      287.80      286.83     16.13 o 
   1  -9   1      438.92      426.43     18.32 o 
   2  -9   1      205.64      202.52     12.97 o 
   3  -9   1       55.31       59.92      9.18 o 
   4  -9   1       32.64       65.59     18.23 o 
   5  -9   1      414.97      400.81     34.37 o 
   6  -9   1      149.49      151.08     20.76 o 
   7  -9   1       12.29       75.69     19.20 o 
  -4  -8   1       60.03       20.91     27.37 o 
  -3  -8   1      250.68      184.22     32.45 o 
  -2  -8   1       46.09       56.26     11.03 o 
  -1  -8   1       28.23       24.73     13.13 o 
   0  -8   1       22.84       23.08      7.32 o 
   1  -8   1      120.79      127.63     10.16 o 
   2  -8   1      453.36      464.49     16.71 o 
   3  -8   1        3.47       13.95     12.65 o 
   4  -8   1       80.44       81.33     16.76 o 
   5  -8   1       99.66      105.81     15.14 o 
   6  -8   1       47.47       73.86     15.35 o 
   7  -8   1       59.06       85.35     21.31 o 
   8  -8   1      100.13       73.45     25.73 o 
  -5  -7   1        2.57        3.34     21.78 o 
  -4  -7   1       22.90       21.92     18.58 o 
  -3  -7   1      477.05      462.56     21.32 o 
  -2  -7   1      277.83      293.53     15.56 o 
  -1  -7   1      314.91      299.37     13.61 o 
   0  -7   1      187.22      181.92      9.74 o 
   1  -7   1       37.13       55.68      7.09 o 
   2  -7   1      916.88      902.38     21.63 o 
   3  -7   1      947.29     1026.89     23.39 o 
   4  -7   1      483.67      460.77     15.41 o 
   5  -7   1      126.64      110.29      8.98 o 
   6  -7   1       28.76       17.75     13.19 o 
   7  -7   1       97.26      119.32     39.71 o 
   8  -7   1       27.40       44.56     21.09 o 
  -5  -6   1       16.52       67.48     19.18 o 
  -4  -6   1        0.38       11.96     21.25 o 
  -3  -6   1       58.17       74.26      9.97 o 
  -2  -6   1      210.39      205.92     12.62 o 
  -1  -6   1      337.61      318.35     18.59 o 
   0  -6   1      362.40      363.36     11.81 o 
   1  -6   1        0.76        7.68      7.20 o 
   2  -6   1      249.69      254.64      9.50 o 
   3  -6   1       35.52       43.82      6.55 o 
   4  -6   1      450.99      469.44     14.13 o 
   5  -6   1      362.78      352.00     12.52 o 
   6  -6   1      536.85      530.05     29.37 o 
   7  -6   1      133.47      149.16     22.76 o 
   8  -6   1        4.32       28.01     31.03 o 
  -6  -5   1      101.00       84.80     21.99 o 
  -5  -5   1      320.45      317.59     19.95 o 
  -4  -5   1       35.96        1.85      8.75 o 
  -3  -5   1      145.33      149.04     10.76 o 
  -2  -5   1       58.74       54.85     10.99 o 
  -1  -5   1       12.54       12.27      6.02 o 
   0  -5   1     1263.71     1202.36     20.31 o 
   1  -5   1     3806.81     4037.60     46.10 o 
   2  -5   1      644.39      644.65     13.89 o 
   3  -5   1       46.93       58.56      5.41 o 
   4  -5   1       39.55       47.94     10.14 o 
   5  -5   1      818.41      738.35     44.77 o 
   6  -5   1       51.73       49.69     13.68 o 
   7  -5   1        2.19       17.76     13.45 o 
   8  -5   1       28.80       24.56     15.97 o 
  -6  -4   1       32.11       39.67     32.99 o 
  -5  -4   1      331.10      348.23     24.38 o 
  -4  -4   1       70.70       67.29     10.01 o 
  -3  -4   1      476.07      514.57     15.97 o 
  -2  -4   1      609.67      608.75     38.32 o 
  -1  -4   1      788.16      961.21     18.48 o 
   0  -4   1     2677.60     2679.88     36.82 o 
   1  -4   1       43.69       50.56      7.35 o 
   2  -4   1     3609.57     3619.03     46.47 o 
   3  -4   1      385.58      384.89     11.70 o 
   4  -4   1      608.45      622.45     31.76 o 
   5  -4   1      126.11      119.07      9.00 o 
   6  -4   1      158.40      158.91     23.59 o 
   7  -4   1      211.24      220.07     24.04 o 
   8  -4   1       72.38       61.26     19.89 o 
  -7  -3   1       54.96       99.31     32.88 o 
  -6  -3   1       22.06       10.35      9.54 o 
  -5  -3   1       29.00       33.46      8.45 o 
  -4  -3   1        1.09       15.53      6.81 o 
  -3  -3   1        6.00        1.31      4.46 o 
  -2  -3   1     1754.48     1826.97     26.41 o 
  -1  -3   1     6118.52     6529.81     57.08 o 
   0  -3   1      697.79      724.54     29.33 o 
   1  -3   1       21.50       24.85      2.22 o 
   2  -3   1     2394.05     2470.55     60.13 o 
   3  -3   1     4279.82     4122.35     96.01 o 
   4  -3   1       69.29       57.94      7.14 o 
   5  -3   1        7.57       15.17      7.30 o 
   6  -3   1        0.72        3.97      4.80 o 
   7  -3   1      288.47      298.64     47.33 o 
   8  -3   1      104.74      103.19     27.95 o 
  -7  -2   1      117.79      136.96     23.37 o 
  -6  -2   1      100.87      110.69     12.13 o 
  -5  -2   1      280.76      312.83     14.58 o 
  -4  -2   1       60.72       85.28     14.33 o 
  -3  -2   1     1739.65     1980.82     43.22 o 
  -2  -2   1     3892.43     3891.60     43.76 o 
  -1  -2   1     4594.65     4666.81     37.27 o 
   0  -2   1     2129.13     2086.36     12.12 o 
   1  -2   1      197.61      186.85      4.05 o 
   2  -2   1      295.51      337.74     16.40 o 
   3  -2   1        4.16       11.25      3.22 o 
   4  -2   1      564.59      585.65     31.85 o 
   5  -2   1       64.29       64.81      7.01 o 
   6  -2   1      124.53      146.07     15.63 o 
   7  -2   1       19.32       38.18     15.35 o 
   8  -2   1       26.20       57.00     35.17 o 
  -8  -1   1        5.20       89.00     37.82 o 
  -7  -1   1       98.77       91.29     18.06 o 
  -6  -1   1       31.78       27.24     11.64 o 
  -5  -1   1       84.25       80.46      8.81 o 
  -4  -1   1      307.19      313.55     12.10 o 
  -3  -1   1      578.33      639.25     13.65 o 
  -2  -1   1     2243.84     2319.34     28.84 o 
  -1  -1   1     2187.57     2265.43     18.27 o 
   1  -1   1     3494.96     3505.44     28.63 o 
   2  -1   1       20.46       24.61      4.23 o 
   3  -1   1        4.55       15.81      4.94 o 
   4  -1   1      361.12      358.03     10.95 o 
   5  -1   1      557.94      556.37     16.87 o 
   6  -1   1      312.08      301.80     14.92 o 
   7  -1   1       58.25      173.82     50.16 o 
   8  -1   1        0.20       26.28     32.96 o 
  -8   0   1       28.02       16.45     15.90 o 
  -7   0   1        8.33      -11.83     19.02 o 
  -6   0   1        3.85        3.36      6.03 o 
  -5   0   1     1886.08     1984.20     35.43 o 
  -4   0   1     2122.62     2218.38     33.05 o 
  -3   0   1     1457.15     1475.25     26.75 o 
  -2   0   1        5.45        7.24      1.70 o 
  -1   0   1     2094.11     2204.94     14.83 o 
   1   0   1      218.19      209.11      4.37 o 
   2   0   1       31.84       25.44      4.39 o 
   3   0   1       70.92       60.16      5.33 o 
   4   0   1        0.00        9.86      9.17 o 
   5   0   1      459.03      449.95     16.72 o 
   6   0   1       83.83       86.17     12.22 o 
   7   0   1      211.07      199.48     38.91 o 
  -8   1   1      100.44       84.32     21.35 o 
  -7   1   1       17.73       46.12     15.97 o 
  -6   1   1        1.43        9.05      7.17 o 
  -5   1   1      108.34      118.05      7.23 o 
  -4   1   1     2478.85     2526.47     42.93 o 
  -3   1   1     2039.97     2086.02     21.14 o 
  -2   1   1     2095.78     2167.39     29.74 o 
  -1   1   1     2557.19     2480.94     13.42 o 
   0   1   1     1691.05     1708.34     18.06 o 
   1   1   1       48.25       52.84      3.60 o 
   2   1   1      166.06      154.68      5.67 o 
   3   1   1      793.77      777.64     16.62 o 
   4   1   1      894.73      886.54     21.39 o 
   5   1   1       20.00       28.19      7.97 o 
   6   1   1       26.94       29.42     14.86 o 
   7   1   1       67.80      134.51     43.41 o 
  -8   2   1       26.13       15.85     17.46 o 
  -7   2   1      635.12      660.55     34.86 o 
  -6   2   1      119.16      129.67     23.99 o 
  -5   2   1       61.64       70.63      4.64 o 
  -4   2   1      336.78      389.80     35.21 o 
  -3   2   1     3774.94     3922.85     57.31 o 
  -2   2   1      375.85      350.08      8.38 o 
  -1   2   1        5.09       10.09      1.76 o 
   0   2   1       29.74       34.65      2.43 o 
   1   2   1        0.62        5.50      3.24 o 
   2   2   1      277.61      290.40     17.17 o 
   3   2   1     1050.31     1061.40     21.44 o 
   4   2   1      803.39      779.89     21.38 o 
   5   2   1      215.10      233.87     14.52 o 
   6   2   1       18.00        4.67     11.98 o 
   7   2   1        2.47       20.18     28.67 o 
  -8   3   1       32.92       14.62     14.06 o 
  -7   3   1      434.36      446.77     37.42 o 
  -6   3   1      482.39      472.89     83.15 o 
  -5   3   1      176.67      159.60     13.71 o 
  -4   3   1      665.88      677.61     21.55 o 
  -3   3   1       14.16       17.05      1.73 o 
  -2   3   1     1561.10     1613.79     36.72 o 
  -1   3   1      486.18      524.35     11.86 o 
   0   3   1      204.16      197.75     12.27 o 
   1   3   1      709.66      696.74     12.39 o 
   2   3   1      254.73      264.28     19.17 o 
   3   3   1      260.24      262.79     21.44 o 
   4   3   1      374.92      362.13     15.74 o 
   5   3   1      412.33      419.35     28.73 o 
   6   3   1      197.19      161.64     24.10 o 
  -8   4   1        1.60       22.19     17.70 o 
  -7   4   1       67.13       79.97     16.65 o 
  -6   4   1      454.99      435.89     23.44 o 
  -5   4   1      903.83      854.42     29.62 o 
  -4   4   1      215.13      210.55     13.42 o 
  -3   4   1      415.73      395.46     29.00 o 
  -2   4   1      680.93      694.95     13.59 o 
  -1   4   1       36.22       55.45      4.36 o 
   0   4   1      809.88      810.54     16.06 o 
   1   4   1     2354.67     2489.75     50.77 o 
   2   4   1      981.87     1013.60     28.06 o 
   3   4   1        4.97       10.55      9.57 o 
   4   4   1       44.19       68.52     26.17 o 
   5   4   1      207.04      226.62     25.77 o 
   6   4   1      120.10      126.46     24.48 o 
  -8   5   1       47.00       39.76     40.25 o 
  -7   5   1        0.41        0.58      9.90 o 
  -6   5   1       27.78       38.92     13.01 o 
  -5   5   1      105.86       90.69     34.30 o 
  -4   5   1      307.28      297.90     10.50 o 
  -3   5   1      222.48      210.15     11.15 o 
  -2   5   1        5.11       17.93      4.28 o 
  -1   5   1       11.47       15.82      4.59 o 
   0   5   1       16.87       26.26      5.10 o 
   1   5   1     1124.08     1157.04     23.24 o 
   2   5   1     1127.98     1117.58     24.67 o 
   3   5   1      192.32      199.74     20.98 o 
   4   5   1      128.50      130.39     19.51 o 
   5   5   1       43.52       45.78     19.10 o 
  -8   6   1      155.87      140.85     24.15 o 
  -7   6   1      284.24      255.73     24.95 o 
  -6   6   1       42.64       69.41     14.13 o 
  -5   6   1        3.13        1.34     16.22 o 
  -4   6   1      156.92      147.40      7.87 o 
  -3   6   1      116.98      115.61     10.24 o 
  -2   6   1     1003.17      957.51     20.80 o 
  -1   6   1      603.98      591.80     16.31 o 
   0   6   1      178.94      184.09     10.21 o 
   1   6   1       58.11       60.99      7.73 o 
   2   6   1      888.61      905.09     46.67 o 
   3   6   1      304.72      277.82     34.44 o 
   4   6   1      139.26      201.59     64.53 o 
   5   6   1       15.01       63.33     52.74 o 
  -8   7   1        2.58       -0.64     12.43 o 
  -7   7   1      110.37      120.40     20.97 o 
  -6   7   1      188.96      172.83     25.04 o 
  -5   7   1       64.43       54.79     13.43 o 
  -4   7   1      140.16      136.91      9.20 o 
  -3   7   1       54.23       51.33      9.12 o 
  -2   7   1      792.56      811.81     23.10 o 
  -1   7   1     1020.62     1025.77     25.62 o 
   0   7   1      249.28      279.45     14.24 o 
   1   7   1       37.93       61.11      9.89 o 
   2   7   1        6.38       36.37     38.98 o 
   3   7   1      315.08      293.57     26.75 o 
   4   7   1        1.66        0.94     21.41 o 
  -8   8   1        0.13       35.72     20.07 o 
  -7   8   1       16.94        9.81     29.44 o 
  -6   8   1       86.56       96.91     18.65 o 
  -5   8   1      154.57      155.21     17.60 o 
  -4   8   1       38.05       51.78      8.53 o 
  -3   8   1       26.88       40.05     10.74 o 
  -2   8   1       45.71       47.02      8.39 o 
  -1   8   1      290.62      309.34     18.75 o 
   0   8   1      768.57      740.96     29.89 o 
   1   8   1       95.34       76.31     15.53 o 
   2   8   1      154.60      196.89     51.25 o 
   3   8   1       22.69       38.65     30.49 o 
  -7   9   1        0.05       41.65     34.81 o 
  -6   9   1       82.32       88.10     20.67 o 
  -5   9   1      218.14      229.90     23.55 o 
  -4   9   1      317.65      311.80     16.06 o 
  -3   9   1      277.53      245.55     17.56 o 
  -2   9   1        0.42       13.13      9.56 o 
  -1   9   1       18.50        9.44      9.03 o 
   0   9   1      223.31      197.26     15.66 o 
   1   9   1      198.41      195.82     24.01 o 
   2   9   1        7.02       26.69     51.00 o 
  -7  10   1        1.72      -18.29     18.29 o 
  -6  10   1        4.17       -3.43     21.05 o 
  -5  10   1       64.25       97.76     19.62 o 
  -4  10   1      144.27      149.73     15.53 o 
  -3  10   1       80.10      100.38     14.44 o 
  -2  10   1      211.78      207.35     16.38 o 
  -1  10   1       16.57       25.81     13.05 o 
   0  10   1       12.90        0.45     12.00 o 
   1  10   1       36.82        0.44     18.80 o 
  -6  11   1       32.38       42.04     62.76 o 
  -5  11   1       81.03       45.79     29.91 o 
  -4  11   1      119.81      105.88     41.12 o 
  -3  11   1       32.67       46.33     27.29 o 
  -2  11   1      175.98      157.73     17.54 o 
  -1  11   1      143.38      178.65     37.82 o 
   1 -12   2        1.52       51.11     26.35 o 
   2 -12   2       85.52       92.09     21.48 o 
   3 -12   2      124.46      164.42     25.84 o 
   4 -12   2       52.64      139.59     35.93 o 
   5 -12   2       26.41       65.04     30.56 o 
  -1 -11   2      143.67      134.95     33.83 o 
   0 -11   2      125.06      110.24     21.52 o 
   1 -11   2      101.78      107.95     21.76 o 
   2 -11   2       86.18      107.57     20.25 o 
   3 -11   2       10.18       11.76     16.62 o 
   4 -11   2      240.34      228.40     31.36 o 
   5 -11   2       92.00      142.66     43.12 o 
   6 -11   2       11.77       40.77     23.05 o 
  -2 -10   2        3.99      -15.24     25.33 o 
  -1 -10   2       56.56       68.75     16.48 o 
   0 -10   2      565.21      538.18     31.53 o 
   1 -10   2      407.32      363.90     26.17 o 
   2 -10   2        4.26       25.51     31.94 o 
   3 -10   2       76.05       93.63     12.68 o 
   4 -10   2       37.75       52.66     13.75 o 
   5 -10   2      132.10      130.55     18.60 o 
   6 -10   2      151.41      182.82     24.93 o 
   7 -10   2        8.44        6.97     15.74 o 
  -3  -9   2      141.12      134.88     33.76 o 
  -2  -9   2       22.25       33.47     14.22 o 
  -1  -9   2        2.91       -5.90     11.00 o 
   0  -9   2        6.37       23.56     13.22 o 
   1  -9   2      115.00      100.49     15.81 o 
   2  -9   2      212.98      226.29     13.23 o 
   3  -9   2      273.30      280.83     14.35 o 
   4  -9   2        3.33        3.07      6.33 o 
   5  -9   2        3.93       -4.39      8.35 o 
   6  -9   2        6.57       13.77     19.96 o 
   7  -9   2       13.73       12.38     24.94 o 
  -4  -8   2        2.42       59.96     25.92 o 
  -3  -8   2      256.79      236.57     18.06 o 
  -2  -8   2      762.51      674.35     26.89 o 
  -1  -8   2      340.60      302.86     14.78 o 
   0  -8   2        3.09       15.79      6.20 o 
   1  -8   2        6.72        9.94      6.64 o 
   2  -8   2      246.81      251.55     12.27 o 
   3  -8   2      449.40      470.41     17.62 o 
   4  -8   2      729.91      762.37     23.56 o 
   5  -8   2       82.40       81.51     10.73 o 
   6  -8   2        9.02       24.39     17.71 o 
   7  -8   2        3.41       28.49     23.70 o 
   8  -8   2       80.06       77.85     22.42 o 
  -5  -7   2        4.31       11.18     24.39 o 
  -4  -7   2        0.10       -6.37      8.47 o 
  -3  -7   2      138.65      148.76     14.43 o 
  -2  -7   2       76.90       86.27      9.62 o 
  -1  -7   2      205.32      217.97     15.94 o 
   0  -7   2      241.36      222.61      9.70 o 
   1  -7   2      465.17      449.36     17.35 o 
   2  -7   2      377.13      402.91     13.29 o 
   3  -7   2       18.98       21.99     11.19 o 
   4  -7   2       91.34      104.09      8.89 o 
   5  -7   2      275.34      266.89     13.72 o 
   6  -7   2      105.91      134.54     17.33 o 
   7  -7   2        0.29        0.65     16.04 o 
   8  -7   2        0.26        2.76     22.07 o 
  -6  -6   2       36.22       25.26     23.74 o 
  -5  -6   2       63.65       73.31     12.84 o 
  -4  -6   2      624.13      587.32     23.89 o 
  -3  -6   2      192.88      144.64     19.65 o 
  -2  -6   2       54.36       45.62      6.79 o 
  -1  -6   2      425.93      420.80     13.08 o 
   0  -6   2      248.14      232.06      8.42 o 
   1  -6   2     2308.00     2410.83     39.69 o 
   2  -6   2      880.12      949.17     19.41 o 
   3  -6   2       65.07       66.72      6.37 o 
   4  -6   2       21.97       26.38      6.23 o 
   5  -6   2      194.52      204.41     11.69 o 
   6  -6   2      495.79      485.31     26.67 o 
   7  -6   2       60.80       98.39     35.57 o 
   8  -6   2       15.98       42.03     19.67 o 
  -6  -5   2       84.83      104.55     18.99 o 
  -5  -5   2      264.57      282.47     18.23 o 
  -4  -5   2      116.35      136.04     16.44 o 
  -3  -5   2      355.46      372.27     14.77 o 
  -2  -5   2      238.87      262.52     11.01 o 
  -1  -5   2       69.68       82.91      6.16 o 
   0  -5   2     1500.74     1642.19     22.71 o 
   1  -5   2      975.57      974.20     16.99 o 
   2  -5   2      921.98      901.71     16.54 o 
   3  -5   2      528.18      540.08     13.78 o 
   4  -5   2        0.13        1.46      6.25 o 
   5  -5   2      124.71      149.12     14.60 o 
   6  -5   2      252.18      228.51     20.24 o 
   7  -5   2       47.81       79.10     17.89 o 
   8  -5   2       69.20       70.62     21.86 o 
  -7  -4   2       12.38      -20.69     24.54 o 
  -6  -4   2      271.52      274.75     43.42 o 
  -5  -4   2        2.36        3.26     12.93 o 
  -4  -4   2       96.38      113.35      9.66 o 
  -3  -4   2      931.53      928.90     21.15 o 
  -2  -4   2      873.78      823.22     17.03 o 
  -1  -4   2     1047.66     1133.84     22.01 o 
   0  -4   2       18.43       22.11      2.98 o 
   1  -4   2       26.92       31.03      3.01 o 
   2  -4   2      905.15      959.84     32.02 o 
   3  -4   2      786.18      759.98     33.54 o 
   4  -4   2      319.23      302.35     10.83 o 
   5  -4   2       64.87       83.47     14.13 o 
   6  -4   2        7.81        9.88      6.37 o 
   7  -4   2      222.23      215.27     29.07 o 
   8  -4   2      105.06       97.83     22.81 o 
  -7  -3   2      142.09      176.45     22.78 o 
  -6  -3   2      244.88      267.35     17.03 o 
  -5  -3   2       24.01       24.56      8.01 o 
  -4  -3   2        4.31       11.06      6.76 o 
  -3  -3   2      795.09      851.04     42.94 o 
  -2  -3   2     4295.53     4565.33     48.82 o 
  -1  -3   2     3234.30     3298.11     31.70 o 
   0  -3   2        5.03       18.07      3.77 o 
   1  -3   2     1277.85     1290.43     26.98 o 
   2  -3   2      476.34      457.75      9.32 o 
   3  -3   2     2134.54     2053.84     60.94 o 
   4  -3   2      777.49      704.99     16.10 o 
   5  -3   2        3.86        8.85      6.30 o 
   6  -3   2      115.01      104.41      9.96 o 
   7  -3   2       35.59       18.81     13.23 o 
   8  -3   2       35.86       14.95     27.29 o 
  -7  -2   2       16.33       27.38     14.67 o 
  -6  -2   2      248.56      269.71     25.25 o 
  -5  -2   2      612.67      591.49     33.90 o 
  -4  -2   2      107.56       97.84     17.07 o 
  -3  -2   2       26.94       28.68      6.79 o 
  -2  -2   2      463.53      493.49     17.16 o 
  -1  -2   2     1717.50     1826.17     52.85 o 
   0  -2   2       23.02       24.12      1.47 o 
   1  -2   2      307.76      291.96     13.67 o 
   2  -2   2       10.15       12.39      2.49 o 
   3  -2   2       14.86       17.60      3.44 o 
   4  -2   2      429.74      420.60     24.64 o 
   5  -2   2      231.26      240.28     16.77 o 
   6  -2   2      418.60      437.55     22.34 o 
   7  -2   2       78.58       93.14     20.80 o 
   8  -2   2        0.09       12.70     25.92 o 
  -8  -1   2       33.67       64.04     29.54 o 
  -7  -1   2       30.58       53.47     15.86 o 
  -6  -1   2       29.85       13.88      9.51 o 
  -5  -1   2     1283.44     1354.71     35.56 o 
  -4  -1   2     2539.59     2809.34     41.73 o 
  -3  -1   2      326.73      320.08      9.02 o 
  -2  -1   2       93.83       97.55      6.28 o 
  -1  -1   2      210.41      206.84      4.87 o 
   0  -1   2      608.39      641.16      7.29 o 
   1  -1   2     3131.43     3068.31     26.10 o 
   2  -1   2     1293.73     1194.43     29.38 o 
   3  -1   2        0.60        4.13      5.15 o 
   4  -1   2       43.02       38.63      5.84 o 
   5  -1   2      287.26      266.22     12.73 o 
   6  -1   2      266.23      266.09     15.05 o 
   7  -1   2      270.11      317.15     46.17 o 
  -8   0   2      149.21      215.67     37.78 o 
  -7   0   2        6.64       15.43     12.55 o 
  -6   0   2        5.21        3.88      5.44 o 
  -5   0   2      540.31      522.43     24.12 o 
  -4   0   2     1583.50     1611.13     46.87 o 
  -3   0   2      746.50      762.63     37.35 o 
  -2   0   2      316.39      362.47      7.74 o 
  -1   0   2      328.28      345.03      5.22 o 
   0   0   2     1411.07     1379.49     12.89 o 
   1   0   2       67.02       67.98      3.12 o 
   2   0   2      821.51      694.73     33.91 o 
   3   0   2      597.41      591.18     13.66 o 
   4   0   2      438.61      422.62     13.96 o 
   5   0   2        4.98       13.36      6.49 o 
   6   0   2       64.10       69.83     11.72 o 
   7   0   2        4.43      -12.05     24.32 o 
  -8   1   2      113.49      135.66     24.76 o 
  -7   1   2      248.76      278.21     43.77 o 
  -6   1   2      407.03      410.44     24.38 o 
  -5   1   2        0.03       13.15      3.86 o 
  -4   1   2      337.34      342.95     27.26 o 
  -3   1   2      164.86      136.37      9.40 o 
  -2   1   2      604.17      646.80      7.78 o 
  -1   1   2     4642.89     4531.19     33.93 o 
   0   1   2      858.57      956.01     22.05 o 
   1   1   2      118.97      104.79      4.50 o 
   2   1   2      634.78      600.43     10.72 o 
   3   1   2     1245.08     1229.98     22.11 o 
   4   1   2     1171.89     1176.43     26.60 o 
   5   1   2      401.99      361.71     16.37 o 
   6   1   2      209.85      240.04     33.46 o 
   7   1   2       76.75       39.93     32.38 o 
  -8   2   2      111.58      142.65     24.90 o 
  -7   2   2      390.40      433.50     29.55 o 
  -6   2   2      421.60      402.49     23.64 o 
  -5   2   2      190.06      194.85     18.91 o 
  -4   2   2        3.59        2.75      5.00 o 
  -3   2   2      270.06      267.25     10.70 o 
  -2   2   2      350.30      323.16      6.35 o 
  -1   2   2      334.84      322.18      6.71 o 
   0   2   2     2241.87     2249.37     21.54 o 
   1   2   2      326.98      306.36     10.61 o 
   2   2   2       15.54       19.61      3.18 o 
   3   2   2      437.76      435.86     12.61 o 
   4   2   2     1121.38     1082.36     29.08 o 
   5   2   2        2.64        8.42     14.23 o 
   6   2   2        5.95       42.36     37.38 o 
  -9   3   2       11.71       63.74     20.92 o 
  -8   3   2       33.59       28.58     32.59 o 
  -7   3   2      130.22      145.75     30.82 o 
  -6   3   2      175.42      179.56     21.27 o 
  -5   3   2       67.33       71.08     11.22 o 
  -4   3   2        1.67        3.53      5.80 o 
  -3   3   2      894.48      862.16     11.72 o 
  -2   3   2        7.00       13.95      5.02 o 
  -1   3   2       22.42       21.92      3.17 o 
   0   3   2     2316.19     2393.48     28.37 o 
   1   3   2     2935.23     3030.53     33.44 o 
   2   3   2      326.63      328.79     10.29 o 
   3   3   2      340.12      327.12     24.63 o 
   4   3   2       68.40       87.56     22.90 o 
   5   3   2      357.00      357.54     28.47 o 
   6   3   2      103.67       77.62     22.08 o 
  -9   4   2       49.62       59.21     23.60 o 
  -8   4   2      153.11      159.92     32.45 o 
  -7   4   2        6.17       12.49     13.68 o 
  -6   4   2        1.50        1.92      9.62 o 
  -5   4   2      195.60      160.26     26.35 o 
  -4   4   2      310.46      286.33     33.72 o 
  -3   4   2     1235.83     1169.19     18.61 o 
  -2   4   2      183.14      177.95      7.61 o 
  -1   4   2        7.73        9.30      3.64 o 
   0   4   2      667.73      651.29     14.06 o 
   1   4   2     3396.75     3444.67     42.23 o 
   2   4   2     2241.69     2241.49     39.81 o 
   3   4   2      146.53      143.68     16.66 o 
   4   4   2        2.29       24.48     22.87 o 
   5   4   2        4.38       37.24     25.84 o 
  -9   5   2       46.22       83.57     56.37 o 
  -8   5   2       94.41       69.67     22.27 o 
  -7   5   2       50.08       39.74     16.59 o 
  -6   5   2        0.87       12.67     10.91 o 
  -5   5   2        0.32       17.43     17.97 o 
  -4   5   2       91.23       88.14     14.66 o 
  -3   5   2      708.24      686.39     15.78 o 
  -2   5   2     1039.24     1006.57     20.44 o 
  -1   5   2      742.01      729.28     17.30 o 
   0   5   2       78.41       91.77      7.20 o 
   1   5   2       25.10       38.51      5.81 o 
   2   5   2       64.63       71.31     13.67 o 
   3   5   2      175.93      192.67     21.19 o 
   4   5   2       99.28      163.15     23.13 o 
   5   5   2       58.77       48.82     31.00 o 
  -8   6   2        0.80        2.75     13.78 o 
  -7   6   2      134.57      153.13     23.04 o 
  -6   6   2      191.87      165.66     18.02 o 
  -5   6   2       88.39       70.84     12.99 o 
  -4   6   2        0.82       20.39      7.99 o 
  -3   6   2      257.95      255.40     10.79 o 
  -2   6   2     1029.47     1057.02     24.36 o 
  -1   6   2     3066.90     3083.32     56.27 o 
   0   6   2     1246.33     1260.85     27.81 o 
   1   6   2      242.89      225.68     11.26 o 
   2   6   2      115.79      122.15     24.25 o 
   3   6   2       55.29      136.84     20.59 o 
   4   6   2       86.19       75.93     21.29 o 
  -8   7   2        4.39       22.48     17.28 o 
  -7   7   2       51.27       72.21     18.18 o 
  -6   7   2      268.63      270.73     25.24 o 
  -5   7   2      218.25      233.82     21.55 o 
  -4   7   2       35.23       50.40      9.01 o 
  -3   7   2        5.11        6.01      5.50 o 
  -2   7   2      986.14     1047.65     26.03 o 
  -1   7   2       40.16       39.28      8.35 o 
   0   7   2       26.23       38.05     15.16 o 
   1   7   2       58.21       76.74     14.92 o 
   2   7   2       19.56       33.89     15.14 o 
   3   7   2       11.00       -3.70     14.11 o 
  -8   8   2        5.10       47.12     33.25 o 
  -7   8   2        0.65        2.54     13.05 o 
  -6   8   2       56.18       67.96     17.47 o 
  -5   8   2      383.99      403.53     27.11 o 
  -4   8   2       51.23       62.31     19.96 o 
  -3   8   2     1310.69     1363.37     33.71 o 
  -2   8   2      354.32      351.08     16.81 o 
  -1   8   2      376.28      361.51     23.60 o 
   0   8   2      165.90      173.88     20.11 o 
   1   8   2       56.16       86.23     16.60 o 
   2   8   2      143.52      148.27     56.77 o 
  -7   9   2        2.49       46.02     35.50 o 
  -6   9   2        0.77       -7.95     15.02 o 
  -5   9   2      280.72      315.20     41.67 o 
  -4   9   2      707.34      679.77     26.32 o 
  -3   9   2       12.96       15.48      9.52 o 
  -2   9   2       14.38       21.69      9.19 o 
  -1   9   2        1.99       -3.69      8.42 o 
   0   9   2       37.14       44.69     16.73 o 
   1   9   2       16.63       38.69     18.49 o 
  -7  10   2       30.88      -13.50     27.22 o 
  -6  10   2        4.79        0.28     12.78 o 
  -5  10   2      282.25      261.49     28.60 o 
  -4  10   2       18.77       31.10     15.55 o 
  -3  10   2      137.55      142.17     14.73 o 
  -2  10   2       78.24      106.79     14.16 o 
  -1  10   2      138.53      143.21     28.93 o 
   0  10   2       17.57       40.12     19.24 o 
  -5  11   2       20.53       -1.60     19.89 o 
  -4  11   2        2.61       16.79     16.68 o 
  -3  11   2       14.39       55.83     17.02 o 
  -2  11   2       47.19       51.92     45.30 o 
   0 -12   3      130.83      136.26     25.91 o 
   1 -12   3       60.37       97.72     23.22 o 
   2 -12   3        8.00       72.37     28.53 o 
   3 -12   3        0.73       29.33     25.12 o 
   4 -12   3       62.89       76.59     19.79 o 
   5 -12   3       40.57       20.33     28.89 o 
  -2 -11   3       22.71       17.49     27.51 o 
  -1 -11   3       58.85       47.22     19.15 o 
   0 -11   3      151.32      197.07     36.55 o 
   1 -11   3      524.13      516.14     35.46 o 
   2 -11   3       13.42      178.44    124.49 o 
   3 -11   3        0.29       14.31     13.50 o 
   4 -11   3       24.67       73.29     17.53 o 
   5 -11   3       11.13       -7.62     20.18 o 
   6 -11   3       36.92       93.14     35.28 o 
  -3 -10   3       17.03       10.82     27.58 o 
  -2 -10   3      103.69      122.67     20.44 o 
  -1 -10   3        0.39       23.50     13.59 o 
   0 -10   3       12.83       13.19     11.92 o 
   1 -10   3       61.32      106.22     19.09 o 
   2 -10   3       48.42       64.67     31.72 o 
   3 -10   3      218.35      235.07     15.68 o 
   4 -10   3       18.21       23.84     10.07 o 
   5 -10   3        0.01        8.90      9.30 o 
   6 -10   3       13.19        8.30     22.50 o 
   7 -10   3       25.85       25.79     22.94 o 
  -4  -9   3       23.23       39.78     28.46 o 
  -3  -9   3      125.84      131.31     37.68 o 
  -2  -9   3      211.97      194.16     21.54 o 
  -1  -9   3      519.17      436.01     26.41 o 
   0  -9   3       35.43       42.20     14.20 o 
   1  -9   3      119.65      108.19     16.31 o 
   2  -9   3       89.11       78.48      9.47 o 
   3  -9   3      235.30      222.87     13.80 o 
   4  -9   3      162.37      148.36     12.86 o 
   5  -9   3      130.46      146.84     13.66 o 
   6  -9   3        5.88       15.94     15.64 o 
   7  -9   3        3.74       15.55     18.04 o 
  -4  -8   3       46.26       34.62     17.84 o 
  -3  -8   3      198.67      215.40     55.24 o 
  -2  -8   3      144.54      120.42     15.98 o 
  -1  -8   3       89.90      121.10     14.31 o 
   0  -8   3      220.81      207.33     15.04 o 
   1  -8   3      202.20      227.68     17.29 o 
   2  -8   3       13.74       13.73      9.60 o 
   3  -8   3      133.84      141.38     12.16 o 
   4  -8   3      287.10      273.13     14.16 o 
   5  -8   3      264.95      255.19     29.40 o 
   6  -8   3      151.51      177.79     19.91 o 
   7  -8   3        5.97       16.11     15.26 o 
  -5  -7   3       26.12       59.44     22.61 o 
  -4  -7   3      331.78      288.32     18.44 o 
  -3  -7   3      193.81      196.17     13.63 o 
  -2  -7   3       33.92       43.66      7.49 o 
  -1  -7   3      269.50      246.11     10.56 o 
   0  -7   3      392.27      367.32     14.87 o 
   1  -7   3     1404.67     1353.45     23.89 o 
   2  -7   3       19.30       15.54      5.19 o 
   3  -7   3       15.96       15.68      5.55 o 
   4  -7   3       47.77       48.23      7.52 o 
   5  -7   3      290.64      314.06     15.60 o 
   6  -7   3      336.51      359.99     24.72 o 
   7  -7   3       28.09        7.73     12.79 o 
   8  -7   3        2.09       -8.68     15.99 o 
  -6  -6   3       15.16        0.07     13.94 o 
  -5  -6   3      230.21      256.98     19.02 o 
  -4  -6   3      383.32      378.58     20.67 o 
  -3  -6   3      180.64      188.70     19.07 o 
  -2  -6   3       38.23       50.86     10.69 o 
  -1  -6   3       16.20       19.73     11.94 o 
   0  -6   3       51.90       56.00      3.84 o 
   1  -6   3     2359.45     2430.77     32.45 o 
   2  -6   3      750.06      749.17     17.00 o 
   3  -6   3      189.05      198.39      9.69 o 
   4  -6   3       43.29       46.03      7.31 o 
   5  -6   3       25.04       49.39      8.68 o 
   6  -6   3      442.38      478.59     57.82 o 
   7  -6   3       38.87       46.11     16.29 o 
   8  -6   3       56.27       65.38     22.04 o 
  -6  -5   3       82.27       40.11     16.96 o 
  -5  -5   3        1.12       -0.76     10.62 o 
  -4  -5   3      211.29      236.63     18.91 o 
  -3  -5   3      593.28      621.18     18.33 o 
  -2  -5   3      787.84      831.72     18.88 o 
  -1  -5   3      375.97      380.49      9.34 o 
   0  -5   3       22.11       19.77      2.00 o 
   1  -5   3      673.35      736.03     23.19 o 
   2  -5   3      906.64      936.74     18.16 o 
   3  -5   3      759.18      794.96     18.41 o 
   4  -5   3      275.38      264.99     14.94 o 
   5  -5   3       23.35       35.25     10.86 o 
   6  -5   3      116.59       98.04     12.19 o 
   7  -5   3      125.62      134.96     27.98 o 
   8  -5   3       20.31       31.54     18.21 o 
  -7  -4   3      209.16      172.76     23.77 o 
  -6  -4   3      383.56      410.66     20.64 o 
  -5  -4   3        0.54       12.86     10.68 o 
  -4  -4   3       64.54       74.22      9.18 o 
  -3  -4   3      366.07      383.69     20.49 o 
  -2  -4   3      759.08      804.42     16.16 o 
  -1  -4   3     2420.42     2463.78     39.93 o 
   0  -4   3      206.28      195.08     13.21 o 
   1  -4   3       11.57       21.68      2.88 o 
   2  -4   3      396.06      405.35     36.91 o 
   3  -4   3      471.59      465.96     13.65 o 
   4  -4   3      629.09      596.78     25.00 o 
   5  -4   3      110.34      100.94     10.96 o 
   6  -4   3       87.27       76.51      9.39 o 
   7  -4   3       13.64       32.21     28.09 o 
   8  -4   3       32.43       96.62     36.37 o 
  -7  -3   3       10.88       30.22     19.27 o 
  -6  -3   3      516.67      494.03     43.15 o 
  -5  -3   3      212.06      218.23     13.70 o 
  -4  -3   3       70.52       72.81      9.17 o 
  -3  -3   3        4.57        1.30      3.73 o 
  -2  -3   3      466.51      492.64     16.45 o 
  -1  -3   3     3470.96     3653.50     49.23 o 
   0  -3   3      182.85      173.90      6.72 o 
   1  -3   3     1518.74     1452.49     19.04 o 
   2  -3   3       46.32       41.21      4.18 o 
   3  -3   3      226.86      210.30      8.12 o 
   4  -3   3      671.86      643.90     19.76 o 
   5  -3   3      408.08      386.86     15.96 o 
   6  -3   3      178.01      183.51     12.90 o 
   7  -3   3       23.64        7.86     12.72 o 
  -8  -2   3       28.30       27.19     18.89 o 
  -7  -2   3       17.23       16.44     14.81 o 
  -6  -2   3      314.73      324.16     16.84 o 
  -5  -2   3      600.68      622.92     19.48 o 
  -4  -2   3      285.77      282.05     11.02 o 
  -3  -2   3      171.44      166.83      7.09 o 
  -2  -2   3      199.50      202.11      8.74 o 
  -1  -2   3     1473.52     1494.26     17.78 o 
   0  -2   3      869.76      880.91     11.06 o 
   1  -2   3      852.46      803.84     18.71 o 
   2  -2   3      762.29      697.51     13.05 o 
   3  -2   3       11.28       12.47      4.28 o 
   4  -2   3        0.65        6.63      5.82 o 
   5  -2   3        3.76       17.97      6.93 o 
   6  -2   3      413.15      400.01     18.73 o 
   7  -2   3      137.01      170.95     38.76 o 
  -8  -1   3      143.15      135.72     25.31 o 
  -7  -1   3        0.68        0.00     11.40 o 
  -6  -1   3        4.93        2.33      5.84 o 
  -5  -1   3      308.99      304.87     12.88 o 
  -4  -1   3      758.89      777.08     17.16 o 
  -3  -1   3      531.67      539.65     11.34 o 
  -2  -1   3      230.58      228.43      6.86 o 
  -1  -1   3     1206.40     1163.91     34.02 o 
   0  -1   3      369.34      378.92     17.00 o 
   1  -1   3     1054.44     1003.14     18.67 o 
   2  -1   3     1968.96     1884.61     23.90 o 
   3  -1   3     1852.07     1766.65     27.48 o 
   4  -1   3       61.75       64.29      9.83 o 
   5  -1   3       12.59       28.47      7.62 o 
   6  -1   3       53.58       64.65     17.34 o 
   7  -1   3       39.53      153.60     42.61 o 
  -8   0   3      252.79      286.06     45.88 o 
  -7   0   3       61.49       65.13     18.77 o 
  -6   0   3       60.46       67.65     14.77 o 
  -5   0   3       10.30        9.50      5.53 o 
  -4   0   3       84.46       88.28     10.33 o 
  -3   0   3      781.18      774.08     15.27 o 
  -2   0   3      369.92      361.23     10.55 o 
  -1   0   3     3748.53     3816.82     32.87 o 
   0   0   3        0.96        3.41      5.61 o 
   1   0   3     1324.14     1354.78     13.50 o 
   2   0   3       66.19       58.41      8.07 o 
   3   0   3      358.07      315.14     11.09 o 
   4   0   3     1201.80     1154.06     25.10 o 
   5   0   3      135.94      105.09     22.72 o 
   6   0   3      225.53      204.80     24.10 o 
   7   0   3       11.98       -0.44     23.30 o 
  -8   1   3      112.93      115.20     23.11 o 
  -7   1   3       98.50       98.33     24.03 o 
  -6   1   3      244.12      296.81     36.15 o 
  -5   1   3      136.03      134.40     12.16 o 
  -4   1   3       28.15       29.49      3.79 o 
  -3   1   3        3.51        7.04      2.87 o 
  -2   1   3       36.79       33.37      2.67 o 
  -1   1   3     3956.79     3851.58     60.45 o 
   0   1   3     3758.61     3846.74     48.59 o 
   1   1   3      909.46      914.60     22.25 o 
   2   1   3      113.81      110.58      7.88 o 
   3   1   3       28.56       24.10      6.96 o 
   4   1   3     1130.20     1192.94     42.76 o 
   5   1   3       90.20       98.18     16.77 o 
   6   1   3       88.98      122.23     40.43 o 
  -8   2   3        0.10       12.49     23.52 o 
  -7   2   3       87.61       94.87     18.62 o 
  -6   2   3       90.90       92.68     14.28 o 
  -5   2   3      307.97      277.58     30.02 o 
  -4   2   3      700.49      634.49     24.46 o 
  -3   2   3      554.26      550.07      9.11 o 
  -2   2   3      176.55      167.23      5.64 o 
  -1   2   3     5139.60     5285.72     49.15 o 
   0   2   3     1190.20     1139.52     13.37 o 
   1   2   3      825.49      823.48     24.04 o 
   2   2   3      340.87      313.79     17.28 o 
   3   2   3      123.19      148.46     15.33 o 
   4   2   3       81.80       72.58     18.44 o 
   5   2   3       67.46       81.77     20.80 o 
   6   2   3      312.01      378.45     34.36 o 
  -9   3   3       11.27       17.14     26.42 o 
  -8   3   3      105.59       87.90     21.20 o 
  -7   3   3        0.06       14.06     17.20 o 
  -6   3   3       36.17       40.47     12.86 o 
  -5   3   3       82.96       73.68     11.32 o 
  -4   3   3      520.79      485.90     18.71 o 
  -3   3   3     1574.38     1499.75     20.67 o 
  -2   3   3      803.81      800.11     29.12 o 
  -1   3   3        2.59        5.70      3.35 o 
   0   3   3     1375.08     1444.36     19.69 o 
   1   3   3      745.77      760.38     37.53 o 
   2   3   3     1482.51     1546.53     44.37 o 
   3   3   3      118.70      145.04     19.71 o 
   4   3   3      259.43      235.34     29.76 o 
   5   3   3       72.36       76.62     21.40 o 
  -9   4   3       19.83       43.49     25.04 o 
  -8   4   3      108.75      108.96     22.93 o 
  -7   4   3       86.09       80.66     16.59 o 
  -6   4   3       42.42       51.82     11.91 o 
  -5   4   3        5.38       -6.27      8.02 o 
  -4   4   3      507.36      490.77     36.99 o 
  -3   4   3     5531.80     5679.91     63.62 o 
  -2   4   3      364.42      347.43     10.39 o 
  -1   4   3      157.29      141.12      7.26 o 
   0   4   3       39.72       48.67      5.62 o 
   1   4   3       57.96       40.44     10.95 o 
   2   4   3       54.87       50.32     13.84 o 
   3   4   3       13.31       38.32     34.34 o 
   4   4   3      299.37      301.33     29.20 o 
   5   4   3       30.17       31.50     49.36 o 
  -9   5   3        3.01       35.74     36.22 o 
  -8   5   3       64.02       77.78     22.14 o 
  -7   5   3      170.71      163.09     20.81 o 
  -6   5   3      159.51      148.46     18.23 o 
  -5   5   3        0.40       22.56     12.74 o 
  -4   5   3       92.96      105.28     10.69 o 
  -3   5   3      785.10      717.01     17.65 o 
  -2   5   3     1272.89     1271.81     25.17 o 
  -1   5   3      391.75      393.31     13.26 o 
   0   5   3     1012.87     1022.02     21.22 o 
   1   5   3       81.99       66.48     13.17 o 
   2   5   3      636.40      624.81     32.00 o 
   3   5   3       93.06       85.22     19.01 o 
   4   5   3      264.58      276.58     33.25 o 
  -8   6   3        1.32        6.07     15.13 o 
  -7   6   3       22.90       82.83     19.53 o 
  -6   6   3      570.26      565.12     34.15 o 
  -5   6   3     1018.05     1001.63     52.19 o 
  -4   6   3       32.16       35.73      7.76 o 
  -3   6   3        9.02       14.07      9.34 o 
  -2   6   3      783.67      791.01     34.60 o 
  -1   6   3      237.75      222.12     12.54 o 
   0   6   3      216.35      220.71     11.48 o 
   1   6   3       27.83       41.28     13.47 o 
   2   6   3       31.60       29.83     31.83 o 
   3   6   3        0.07      -25.62     25.62 o 
   4   6   3       43.91       -6.46     21.85 o 
  -8   7   3        1.30       -1.90     14.35 o 
  -7   7   3       98.06       95.24     30.13 o 
  -6   7   3       43.91       52.52     16.34 o 
  -5   7   3      466.99      478.64     51.25 o 
  -4   7   3      141.88      140.22     10.72 o 
  -3   7   3      163.41      144.87     11.28 o 
  -2   7   3      364.97      371.30     16.75 o 
  -1   7   3        2.51       18.68      8.89 o 
   0   7   3      249.46      218.63     28.06 o 
   1   7   3      137.68      125.42     18.61 o 
   2   7   3      393.19      439.45     35.89 o 
   3   7   3       41.85       93.58     23.85 o 
  -8   8   3      114.39      107.60     24.49 o 
  -7   8   3       96.92       89.80     21.59 o 
  -6   8   3        1.21       -4.42     16.91 o 
  -5   8   3      161.26      156.74     20.16 o 
  -4   8   3      426.82      420.99     18.50 o 
  -3   8   3      226.83      238.95     14.80 o 
  -2   8   3       89.29       77.17     10.85 o 
  -1   8   3        1.70        6.17     10.34 o 
   0   8   3       24.39       15.35     14.32 o 
   1   8   3       11.72       38.98     23.01 o 
   2   8   3      279.58      295.65     43.52 o 
  -7   9   3       67.68       90.69     22.88 o 
  -6   9   3       13.78       12.71     15.68 o 
  -5   9   3        0.01       -4.65     11.70 o 
  -4   9   3      126.50      122.47     13.57 o 
  -3   9   3       17.53       29.23     10.58 o 
  -2   9   3      102.13       89.60     13.74 o 
  -1   9   3      117.56      154.34     27.58 o 
   0   9   3       74.08       73.31     22.02 o 
   1   9   3        9.00       -1.51     14.78 o 
  -6  10   3      260.97      266.78     31.74 o 
  -5  10   3      100.80      130.72     22.69 o 
  -4  10   3       54.33       46.07     22.79 o 
  -3  10   3       18.79        8.27     12.46 o 
  -2  10   3       71.67       98.27     28.93 o 
  -1  10   3      112.60      113.37     22.99 o 
   3 -13   4       39.22       68.89     28.31 o 
   0 -12   4       95.83       99.11     23.06 o 
   1 -12   4       42.72       82.32     21.45 o 
   2 -12   4       42.95       66.39     21.11 o 
   3 -12   4        2.62        7.17     14.04 o 
   4 -12   4        0.16       15.70     32.05 o 
   5 -12   4       49.98       48.27     33.17 o 
  -2 -11   4       18.66       26.76     17.25 o 
  -1 -11   4        4.47       38.56     27.29 o 
   0 -11   4       65.51       92.77     21.70 o 
   1 -11   4      130.11      127.35     47.66 o 
   2 -11   4       10.21        6.32     13.83 o 
   3 -11   4       70.14       86.58     18.03 o 
   4 -11   4       20.79       27.72     15.32 o 
   5 -11   4        4.38        2.32     17.93 o 
   6 -11   4       44.72       18.80     25.62 o 
  -3 -10   4       38.77       17.70     15.91 o 
  -2 -10   4       92.11      104.21     25.23 o 
  -1 -10   4       74.00       84.27     27.15 o 
   0 -10   4       29.00       34.38     13.72 o 
   1 -10   4       77.66       64.77     16.67 o 
   2 -10   4        1.82       11.61     18.73 o 
   3 -10   4      372.65      377.01     44.57 o 
   4 -10   4      386.29      370.90     19.67 o 
   5 -10   4      112.04      133.17     14.90 o 
   6 -10   4        1.60       11.56     14.50 o 
   7 -10   4        1.96       14.52     24.10 o 
  -4  -9   4        0.04       43.86     24.03 o 
  -3  -9   4        7.56       -5.15     17.57 o 
  -2  -9   4      155.88      144.45     19.64 o 
  -1  -9   4      244.68      278.68     22.88 o 
   0  -9   4      237.70      237.93     19.89 o 
   1  -9   4        4.75       17.24     24.61 o 
   2  -9   4        1.31       16.15     10.83 o 
   3  -9   4      135.50      125.91     11.30 o 
   4  -9   4      446.57      483.01     37.99 o 
   5  -9   4      351.84      324.96     18.61 o 
   6  -9   4       55.00       47.43     15.57 o 
   7  -9   4        0.59        5.52     18.58 o 
  -5  -8   4       53.00       37.82     18.54 o 
  -4  -8   4       95.93      124.33     22.03 o 
  -3  -8   4        7.75       42.64     38.44 o 
  -2  -8   4       28.65       29.74     13.03 o 
  -1  -8   4      203.69      225.18     18.22 o 
   0  -8   4      186.11      184.94     16.57 o 
   1  -8   4      550.50      539.04     26.11 o 
   2  -8   4      268.37      276.61     11.99 o 
   3  -8   4       13.87       18.48      9.08 o 
   4  -8   4      195.91      208.60     23.91 o 
   5  -8   4      191.29      193.15     13.84 o 
   6  -8   4       22.07       31.35     21.70 o 
   7  -8   4       19.20       34.40     18.22 o 
  -5  -7   4       12.35       53.17     16.37 o 
  -4  -7   4      324.63      317.64     24.96 o 
  -3  -7   4      227.44      219.06     18.13 o 
  -2  -7   4       72.27       83.55     27.04 o 
  -1  -7   4      168.81      150.06     15.00 o 
   0  -7   4      301.14      299.45     17.49 o 
   1  -7   4     1595.11     1517.83     40.89 o 
   2  -7   4      609.60      611.68     15.74 o 
   3  -7   4      427.42      461.88     25.26 o 
   4  -7   4       61.63       67.61      8.74 o 
   5  -7   4      103.73      113.36     12.81 o 
   6  -7   4      239.15      236.11     23.24 o 
   7  -7   4       27.47       59.79     19.54 o 
  -6  -6   4        0.14       -0.96     19.78 o 
  -5  -6   4        3.90       14.11      8.77 o 
  -4  -6   4      258.62      276.87     16.49 o 
  -3  -6   4      471.35      455.05     18.66 o 
  -2  -6   4      225.18      222.02      8.60 o 
  -1  -6   4       10.03       27.38      8.25 o 
   0  -6   4       80.59       95.99     10.32 o 
   1  -6   4      865.51      904.75     20.40 o 
   2  -6   4      949.77     1036.24     26.76 o 
   3  -6   4      291.96      312.90     12.49 o 
   4  -6   4       24.03       34.28      8.31 o 
   5  -6   4       11.20        6.70      8.30 o 
   6  -6   4      125.99      131.36     12.23 o 
   7  -6   4       32.55       53.96     22.54 o 
  -6  -5   4      123.99      140.23     33.99 o 
  -5  -5   4        5.98       -3.89      7.30 o 
  -4  -5   4        8.73       15.23      9.84 o 
  -3  -5   4      406.82      406.18     14.57 o 
  -2  -5   4     1374.33     1316.30     34.48 o 
  -1  -5   4     1097.94     1072.37     27.94 o 
   0  -5   4      443.14      436.33     37.20 o 
   1  -5   4       62.67       67.15      8.81 o 
   2  -5   4        0.67       -0.29      3.47 o 
   3  -5   4      487.32      457.54     20.34 o 
   4  -5   4      358.98      344.44     13.70 o 
   5  -5   4      186.26      198.96     12.37 o 
   6  -5   4       12.90       21.24     11.25 o 
   7  -5   4      105.16      121.39     21.31 o 
  -7  -4   4       35.89       50.15     27.11 o 
  -6  -4   4      419.15      432.76     23.49 o 
  -5  -4   4       95.18       96.15     10.91 o 
  -4  -4   4        0.79        0.50      4.65 o 
  -3  -4   4       68.47       75.15      6.38 o 
  -2  -4   4      426.84      442.15     17.64 o 
  -1  -4   4     2632.38     2541.47     60.61 o 
   0  -4   4     1130.79     1140.83     25.97 o 
   1  -4   4      281.33      269.20      7.89 o 
   2  -4   4        0.19        0.42      3.21 o 
   3  -4   4      122.89      131.44      7.62 o 
   4  -4   4      472.39      494.85     15.17 o 
   5  -4   4      447.98      448.64     23.89 o 
   6  -4   4      162.51      170.45     29.40 o 
  -7  -3   4        5.54       12.95     13.88 o 
  -6  -3   4      248.65      261.56     16.59 o 
  -5  -3   4      212.55      212.18     13.08 o 
  -4  -3   4      363.41      375.95     13.91 o 
  -3  -3   4      391.44      421.23     23.57 o 
  -2  -3   4       53.32       57.99      4.72 o 
  -1  -3   4      869.82      857.57     11.70 o 
   0  -3   4      145.21      192.54      6.39 o 
   1  -3   4      968.91      916.71     15.28 o 
   2  -3   4      905.04      850.63     16.36 o 
   3  -3   4       79.82       72.42     11.80 o 
   4  -3   4       50.47       40.44      6.73 o 
   5  -3   4      107.12       95.34     16.91 o 
   6  -3   4      102.14      110.96     12.83 o 
   7  -3   4      181.72      170.88     43.85 o 
  -8  -2   4       52.10       51.07     38.29 o 
  -7  -2   4        8.43       31.62     16.24 o 
  -6  -2   4       75.72       92.99     11.26 o 
  -5  -2   4      288.57      295.07     14.04 o 
  -4  -2   4      495.81      495.20     13.46 o 
  -3  -2   4     1476.65     1484.86     28.18 o 
  -2  -2   4     3162.85     3250.54     35.71 o 
  -1  -2   4      245.56      263.00      8.76 o 
   0  -2   4       63.88      101.89      6.34 o 
   1  -2   4      541.28      489.25     16.76 o 
   2  -2   4     2005.33     2026.37     28.40 o 
   3  -2   4     2239.45     2241.68     34.47 o 
   4  -2   4       88.34      104.02      8.76 o 
   5  -2   4        1.51        1.15      7.22 o 
   6  -2   4       73.57       83.15     21.74 o 
   7  -2   4      156.20      136.84     44.72 o 
  -8  -1   4      133.09      195.08     27.55 o 
  -7  -1   4       10.08       18.80     18.44 o 
  -6  -1   4       49.41       65.84      8.35 o 
  -5  -1   4        4.80       10.04     10.60 o 
  -4  -1   4      332.97      367.29     11.01 o 
  -3  -1   4      526.82      505.68     11.13 o 
  -2  -1   4      240.50      216.51      8.45 o 
  -1  -1   4      956.53      970.73     14.31 o 
   0  -1   4      118.91      129.94      4.84 o 
   1  -1   4      171.53      176.46      5.58 o 
   2  -1   4      631.54      634.22     13.96 o 
   3  -1   4       89.97       70.21      6.86 o 
   4  -1   4      158.66      137.45      9.07 o 
   5  -1   4      162.37      168.67     39.24 o 
   6  -1   4        0.25        8.28     12.47 o 
   7  -1   4       20.82       21.63     33.54 o 
  -8   0   4      131.31      128.18     22.68 o 
  -7   0   4       63.68       84.16     20.25 o 
  -6   0   4      209.52      232.91     19.61 o 
  -5   0   4      802.32      797.25     17.32 o 
  -4   0   4      789.63      859.79     16.27 o 
  -3   0   4      646.12      663.22     12.99 o 
  -2   0   4      351.53      355.22      9.51 o 
  -1   0   4     2916.49     3028.24     31.95 o 
   0   0   4     1785.69     1831.76     20.50 o 
   1   0   4     2234.06     2405.90     21.99 o 
   2   0   4       54.14       51.86      4.10 o 
   3   0   4      336.07      330.31     19.11 o 
   4   0   4      465.76      450.88     26.11 o 
   5   0   4      241.08      233.72     22.17 o 
   6   0   4       31.61       35.03     17.81 o 
  -8   1   4       16.77       38.52     17.25 o 
  -7   1   4       32.02       64.72     16.34 o 
  -6   1   4      440.28      478.04     31.58 o 
  -5   1   4      587.44      583.33     23.25 o 
  -4   1   4      593.93      568.45     10.70 o 
  -3   1   4       30.59       29.84      3.34 o 
  -2   1   4       18.23       19.45      3.26 o 
  -1   1   4     3528.40     3763.54     40.34 o 
   0   1   4     2400.50     2511.06     36.71 o 
   1   1   4       61.44       41.38      7.84 o 
   2   1   4       50.18       60.45     19.35 o 
   3   1   4       36.42       36.40     10.51 o 
   4   1   4      268.21      268.45     21.47 o 
   5   1   4       97.12      107.40     33.79 o 
   6   1   4      116.47      124.16     23.92 o 
  -9   2   4       28.54       36.97     44.46 o 
  -8   2   4       26.85       51.89     19.78 o 
  -7   2   4       78.44      108.59     23.48 o 
  -6   2   4       28.30       15.90     22.94 o 
  -5   2   4      435.32      417.26     20.31 o 
  -4   2   4     1496.62     1475.99     25.39 o 
  -3   2   4      515.96      490.70     14.68 o 
  -2   2   4      150.87      145.84      6.14 o 
  -1   2   4      446.50      535.17     13.34 o 
   0   2   4       87.28       73.16      6.04 o 
   1   2   4      836.01      859.52     27.16 o 
   2   2   4      250.07      223.31     16.80 o 
   3   2   4      339.83      353.70     24.33 o 
   4   2   4       19.69       59.34     48.24 o 
   5   2   4       55.31       86.95     41.89 o 
  -9   3   4       36.45       -8.95     16.90 o 
  -8   3   4      380.15      394.39     34.25 o 
  -7   3   4      147.88      138.06     19.32 o 
  -6   3   4       12.26       12.86     24.46 o 
  -5   3   4      109.26       69.25     12.83 o 
  -4   3   4      760.35      733.82     13.05 o 
  -3   3   4     3896.84     4027.12     48.55 o 
  -2   3   4      808.85      813.84     16.42 o 
  -1   3   4        4.40       10.09      6.35 o 
   0   3   4        3.03       13.62     17.64 o 
   1   3   4      188.35      180.87     16.06 o 
   2   3   4      377.64      409.35     30.38 o 
   3   3   4      230.76      236.24     28.24 o 
   4   3   4      109.81      132.71     23.79 o 
   5   3   4        4.21       14.21     16.87 o 
  -9   4   4        3.85       43.36     23.77 o 
  -8   4   4       36.79       67.70     20.08 o 
  -7   4   4      247.24      232.81     22.59 o 
  -6   4   4      275.60      262.74     24.03 o 
  -5   4   4        8.62       -8.15      8.39 o 
  -4   4   4       46.55       44.33      4.88 o 
  -3   4   4      250.37      234.72      9.56 o 
  -2   4   4       69.20       64.39      6.45 o 
  -1   4   4      176.97      176.40     10.13 o 
   0   4   4      189.50      166.69     13.62 o 
   1   4   4       61.26       79.62     13.29 o 
   2   4   4      278.83      330.65     25.28 o 
   3   4   4       89.04      110.02     20.60 o 
   4   4   4      248.48      252.82     30.17 o 
  -8   5   4       31.27       44.08     17.56 o 
  -7   5   4      144.23      129.70     22.65 o 
  -6   5   4      426.94      400.82     26.40 o 
  -5   5   4      750.44      699.97     67.91 o 
  -4   5   4      299.08      294.71     11.72 o 
  -3   5   4      202.52      198.93     10.27 o 
  -2   5   4       27.86       34.92      6.76 o 
  -1   5   4      136.65      136.86      8.95 o 
   0   5   4      261.56      239.45     23.92 o 
   1   5   4      461.42      445.48     26.79 o 
   2   5   4        1.26       -7.38     11.77 o 
   3   5   4       17.86       39.67     32.41 o 
   4   5   4       65.34       20.15     18.61 o 
  -8   6   4        9.47        1.38     18.22 o 
  -7   6   4      115.40      110.35     22.88 o 
  -6   6   4      295.13      301.60     26.48 o 
  -5   6   4       95.51      100.55     20.11 o 
  -4   6   4       62.07       70.32      9.95 o 
  -3   6   4       19.42       14.14      6.83 o 
  -2   6   4       14.36       19.17      7.51 o 
  -1   6   4       17.49       37.89     25.97 o 
   0   6   4      277.45      273.11     22.16 o 
   1   6   4      352.60      331.10     26.61 o 
   2   6   4      198.72      197.37     24.55 o 
   3   6   4       48.92      115.36     27.73 o 
  -8   7   4       47.31       65.66     21.24 o 
  -7   7   4      136.40      147.97     23.56 o 
  -6   7   4        5.91        8.96     13.84 o 
  -5   7   4      157.60      162.93     26.50 o 
  -4   7   4        8.09       33.82      8.54 o 
  -3   7   4      116.93      137.76     13.68 o 
  -2   7   4       96.03      133.23     17.01 o 
  -1   7   4      110.04       93.91     16.28 o 
   0   7   4       40.95       57.84     15.35 o 
   1   7   4      202.04      219.95     69.22 o 
   2   7   4      293.14      272.73     30.82 o 
  -7   8   4       23.35       59.76     20.73 o 
  -6   8   4       52.46       96.89     31.90 o 
  -5   8   4       26.42        8.75     23.63 o 
  -4   8   4        4.96       30.20     18.14 o 
  -3   8   4      108.18      115.10     13.02 o 
  -2   8   4      326.10      342.88     26.58 o 
  -1   8   4      212.13      214.47     23.54 o 
   0   8   4       19.87       46.67     20.40 o 
   1   8   4        1.11       61.05     48.67 o 
  -7   9   4       21.78       42.08     22.02 o 
  -6   9   4       56.98       96.32     21.90 o 
  -5   9   4        9.94        5.83     12.74 o 
  -4   9   4        0.37        0.15     10.83 o 
  -3   9   4        0.68       -9.58     14.74 o 
  -2   9   4      127.24      119.81     34.34 o 
  -1   9   4      357.51      381.36     31.60 o 
   0   9   4      151.73      171.85     25.98 o 
  -5  10   4      119.09      128.74     24.30 o 
  -4  10   4       86.54      104.75     36.66 o 
  -3  10   4       17.52       69.88     19.81 o 
  -2  10   4        5.37       27.44     31.07 o 
   2 -13   5       77.82       46.31     23.10 o 
  -1 -12   5        1.10       27.35     39.27 o 
   0 -12   5       12.19       -2.90     17.24 o 
   1 -12   5       33.89       79.41     23.33 o 
   2 -12   5      194.27      199.46     44.39 o 
   3 -12   5      120.47      149.51     31.58 o 
   4 -12   5       29.01        1.20     12.64 o 
   5 -12   5       11.27      -28.67     31.07 o 
  -2 -11   5       30.91       21.42     16.91 o 
  -1 -11   5       11.97       58.55     26.86 o 
   0 -11   5        6.97        2.82     11.67 o 
   1 -11   5       36.70       56.65     16.62 o 
   2 -11   5       75.40       89.69     19.56 o 
   3 -11   5      602.50      490.30     32.48 o 
   4 -11   5      197.53      212.57     59.60 o 
   5 -11   5        2.57        6.17     23.37 o 
   6 -11   5        0.02        0.65     18.37 o 
  -3 -10   5        5.20        9.90     14.71 o 
  -2 -10   5       57.00       87.43     18.80 o 
  -1 -10   5      121.36      126.49     20.60 o 
   0 -10   5      320.63      295.27     25.80 o 
   1 -10   5        0.43        4.90     11.61 o 
   2 -10   5        9.92       13.92     21.45 o 
   3 -10   5       85.50      115.58     18.62 o 
   4 -10   5      341.70      359.72     25.72 o 
   5 -10   5      103.47      113.25     19.38 o 
   6 -10   5        1.84        8.35     20.98 o 
  -4  -9   5       20.11       14.78     15.28 o 
  -3  -9   5        0.04        2.21     20.25 o 
  -2  -9   5       54.92       50.46     15.40 o 
  -1  -9   5      216.70      192.32     21.70 o 
   0  -9   5      720.32      692.37     32.12 o 
   1  -9   5      683.84      638.93     65.08 o 
   2  -9   5      206.50      225.36     29.40 o 
   3  -9   5       43.06       53.63     23.08 o 
   4  -9   5      115.18      136.33     13.05 o 
   5  -9   5      113.44      132.42     14.70 o 
   6  -9   5       24.69       26.73     14.98 o 
   7  -9   5       12.37       21.91     17.31 o 
  -5  -8   5       21.65      -17.15     17.15 o 
  -4  -8   5      132.56      132.40     22.42 o 
  -3  -8   5       81.55      125.26     45.15 o 
  -2  -8   5       11.88       21.63     17.78 o 
  -1  -8   5      168.72      159.27     17.10 o 
   0  -8   5      214.49      244.71     18.12 o 
   1  -8   5      424.04      429.86     23.00 o 
   2  -8   5      716.49      725.13     30.05 o 
   3  -8   5       60.39       63.59      8.81 o 
   4  -8   5        0.03       -3.33      6.30 o 
   5  -8   5       11.80       31.81      9.68 o 
   6  -8   5      148.26      155.21     21.12 o 
   7  -8   5      110.76       88.11     21.96 o 
  -5  -7   5        1.63       -0.13      9.62 o 
  -4  -7   5      266.26      232.40     21.40 o 
  -3  -7   5      448.83      411.89     30.96 o 
  -2  -7   5      519.56      510.02     54.44 o 
  -1  -7   5      290.30      270.25     18.21 o 
   0  -7   5       22.56       27.46      9.44 o 
   1  -7   5      710.26      657.06     26.82 o 
   2  -7   5      497.04      482.99     29.34 o 
   3  -7   5      214.72      257.19     18.67 o 
   4  -7   5       94.33       99.11     11.06 o 
   5  -7   5        2.14       -7.68      7.68 o 
   6  -7   5        2.58       26.76     21.52 o 
   7  -7   5       11.73       37.55     31.07 o 
  -6  -6   5        4.87      -14.67     14.67 o 
  -5  -6   5        5.66       14.59     12.69 o 
  -4  -6   5      116.08      105.57     19.77 o 
  -3  -6   5     1034.23      932.40     33.76 o 
  -2  -6   5      651.46      613.21     27.73 o 
  -1  -6   5       70.72       84.29     11.33 o 
   0  -6   5     1260.18     1257.99     34.21 o 
   1  -6   5       45.26       41.76      4.03 o 
   2  -6   5       17.28       17.86      5.51 o 
   3  -6   5       28.54       41.95      7.16 o 
   4  -6   5      376.27      361.09     26.05 o 
   5  -6   5      406.71      425.76     22.91 o 
   6  -6   5        9.69       24.30     16.46 o 
   7  -6   5        3.29        7.13     13.87 o 
  -6  -5   5      147.86      131.43     14.71 o 
  -5  -5   5       69.28       91.29     12.04 o 
  -4  -5   5      111.60      115.61      9.98 o 
  -3  -5   5       31.53       42.45      7.43 o 
  -2  -5   5      566.14      540.14     22.39 o 
  -1  -5   5      501.28      473.28     20.65 o 
   0  -5   5     1393.22     1444.90     65.04 o 
   1  -5   5      514.71      510.11     12.56 o 
   2  -5   5      600.48      650.05     21.86 o 
   3  -5   5      259.71      263.02     13.31 o 
   4  -5   5       16.95        7.22      5.95 o 
   5  -5   5      317.77      311.26     28.85 o 
   6  -5   5      141.10      151.68     14.23 o 
   7  -5   5       32.44       60.40     33.39 o 
  -7  -4   5        4.10       11.52     13.67 o 
  -6  -4   5      380.49      370.97     22.94 o 
  -5  -4   5      894.50      903.75     29.37 o 
  -4  -4   5      253.54      263.27     14.61 o 
  -3  -4   5       56.37       55.96      5.73 o 
  -2  -4   5      161.20      159.01      8.10 o 
  -1  -4   5      527.26      471.20     18.80 o 
   0  -4   5       29.42       48.78      3.90 o 
   1  -4   5      167.00      143.73      7.92 o 
   2  -4   5      908.27      856.63     18.16 o 
   3  -4   5      182.60      169.79      9.43 o 
   4  -4   5        0.30       -5.46      5.46 o 
   5  -4   5       82.90       93.89     10.91 o 
   6  -4   5      136.52      122.91     13.34 o 
   7  -4   5      110.24      159.77     45.51 o 
  -7  -3   5        0.13      -19.45     19.45 o 
  -6  -3   5       16.42       -3.88      6.64 o 
  -5  -3   5       25.38       42.64      7.66 o 
  -4  -3   5      613.99      633.94     17.61 o 
  -3  -3   5      462.27      467.90     12.28 o 
  -2  -3   5     2361.00     2437.62     39.27 o 
  -1  -3   5       45.28       63.68      7.07 o 
   0  -3   5     1010.72     1040.75     16.48 o 
   1  -3   5     1360.60     1400.18     46.19 o 
   2  -3   5     1013.50     1007.65     28.78 o 
   3  -3   5      592.84      560.17     15.46 o 
   4  -3   5       57.60       69.10     12.53 o 
   5  -3   5        6.61        1.54      6.68 o 
   6  -3   5      160.97      186.56     26.79 o 
   7  -3   5      160.72      216.90     51.83 o 
  -8  -2   5      110.17      130.96     23.91 o 
  -7  -2   5      477.98      469.67     32.52 o 
  -6  -2   5       47.98       60.12     10.54 o 
  -5  -2   5        3.09       15.18     14.00 o 
  -4  -2   5      136.27      141.84     11.26 o 
  -3  -2   5      640.59      623.46     14.11 o 
  -2  -2   5      202.30      169.27      9.80 o 
  -1  -2   5        5.96       15.42      4.10 o 
   0  -2   5      428.88      458.79     13.15 o 
   1  -2   5        1.52       -1.20      2.93 o 
   2  -2   5      417.89      421.46     11.96 o 
   3  -2   5      833.64      770.98     22.10 o 
   4  -2   5       71.25       78.79     17.12 o 
   5  -2   5      128.68      102.69     16.38 o 
   6  -2   5        4.83       43.32     15.70 o 
  -8  -1   5       56.97      104.36     21.84 o 
  -7  -1   5       26.34       16.77     12.62 o 
  -6  -1   5      433.17      432.21     23.95 o 
  -5  -1   5      276.70      261.85     11.21 o 
  -4  -1   5      392.98      420.51     12.08 o 
  -3  -1   5        1.59        8.00      4.41 o 
  -2  -1   5     2044.59     2169.09     29.56 o 
  -1  -1   5     2586.86     2618.31     31.94 o 
   0  -1   5     1555.84     1601.03     22.22 o 
   1  -1   5      165.05      169.48      6.57 o 
   2  -1   5        5.78       11.23      8.46 o 
   3  -1   5      341.15      326.66     17.95 o 
   4  -1   5      300.41      280.84     22.00 o 
   5  -1   5      293.19      331.77     26.45 o 
   6  -1   5       56.99       37.47     38.62 o 
  -8   0   5       14.29        6.53     13.56 o 
  -7   0   5       18.63       46.94     45.30 o 
  -6   0   5      406.78      369.87     33.21 o 
  -5   0   5     1112.90     1064.22     20.79 o 
  -4   0   5       24.61       29.43     11.83 o 
  -3   0   5      452.46      486.28     27.69 o 
  -2   0   5        0.33        7.74      3.14 o 
  -1   0   5      945.83      947.25     17.14 o 
   0   0   5     1498.90     1563.85     20.93 o 
   1   0   5      522.78      485.70     18.96 o 
   2   0   5        9.16        3.18      7.99 o 
   3   0   5        1.81       -4.25      8.35 o 
   4   0   5      209.61      190.96     20.12 o 
   5   0   5      204.61      204.51     24.28 o 
   6   0   5       90.18       87.54     23.41 o 
  -8   1   5       47.91       25.54     33.25 o 
  -7   1   5       10.32       28.12     33.57 o 
  -6   1   5       12.40       40.75     31.07 o 
  -5   1   5      174.44      159.77     14.52 o 
  -4   1   5     1657.55     1715.05     26.62 o 
  -3   1   5      198.13      193.60      7.89 o 
  -2   1   5      790.97      750.72     14.91 o 
  -1   1   5       42.71       40.48      6.86 o 
   0   1   5      595.77      551.98     11.11 o 
   1   1   5      608.57      586.32     48.42 o 
   2   1   5      134.66      143.90     14.78 o 
   3   1   5      349.70      338.48     23.63 o 
   4   1   5        2.42        7.29     16.30 o 
   5   1   5       15.51       -0.57     11.44 o 
  -8   2   5      301.47      348.52     30.47 o 
  -7   2   5      312.19      356.14     25.63 o 
  -6   2   5       52.15       77.80     24.39 o 
  -5   2   5      444.26      459.14     22.91 o 
  -4   2   5      879.65      857.31     17.21 o 
  -3   2   5      382.67      382.58     13.48 o 
  -2   2   5      731.21      732.69     15.59 o 
  -1   2   5      171.51      153.93      7.99 o 
   0   2   5       67.57       75.58      9.32 o 
   1   2   5      451.99      441.61     21.39 o 
   2   2   5      224.17      240.13     31.61 o 
   3   2   5      556.44      563.23     40.29 o 
   4   2   5      129.56       98.10     20.81 o 
   5   2   5        0.35       23.23     18.20 o 
  -8   3   5       30.07       81.06     19.81 o 
  -7   3   5       99.06      112.37     20.51 o 
  -6   3   5      150.71      150.46     18.21 o 
  -5   3   5        1.19       13.37      9.60 o 
  -4   3   5        0.44        3.57      6.50 o 
  -3   3   5      247.07      239.71     10.11 o 
  -2   3   5      312.94      280.37     15.14 o 
  -1   3   5      370.10      373.09     11.18 o 
   0   3   5      110.02       90.82     12.40 o 
   1   3   5        0.32       -3.83     14.59 o 
   2   3   5       95.51      145.01     32.38 o 
   3   3   5      105.12      103.01     27.88 o 
   4   3   5      135.24      185.14     25.57 o 
  -8   4   5      120.33      121.56     24.05 o 
  -7   4   5      346.45      360.90     27.89 o 
  -6   4   5      328.18      294.81     35.79 o 
  -5   4   5       48.51       49.40     11.98 o 
  -4   4   5      237.19      231.98      9.96 o 
  -3   4   5       24.34       23.90      5.13 o 
  -2   4   5       84.42       84.72      7.74 o 
  -1   4   5      479.36      494.01     13.85 o 
   0   4   5      477.68      454.62     25.19 o 
   1   4   5      454.49      477.00     32.85 o 
   2   4   5       15.82        4.69     12.16 o 
   3   4   5       21.32       41.61     19.39 o 
   4   4   5       27.26      -20.04     20.04 o 
  -8   5   5        0.16       -4.94     13.94 o 
  -7   5   5       39.98       37.03     16.30 o 
  -6   5   5      113.04      133.43     18.90 o 
  -5   5   5       18.51       17.03     10.76 o 
  -4   5   5      284.00      266.31     21.72 o 
  -3   5   5       65.59       74.05      8.71 o 
  -2   5   5        1.01        0.91      4.65 o 
  -1   5   5      120.39      140.34     16.11 o 
   0   5   5      400.71      377.45     25.08 o 
   1   5   5      407.10      452.37     41.67 o 
   2   5   5       75.03      126.89     24.44 o 
   3   5   5       52.39       60.37     21.29 o 
  -8   6   5       45.52      114.15     43.30 o 
  -7   6   5       19.52       27.74     18.49 o 
  -6   6   5        0.52       12.83     13.29 o 
  -5   6   5       19.54       43.85     24.61 o 
  -4   6   5       85.46       89.48      9.76 o 
  -3   6   5      384.93      392.41     16.52 o 
  -2   6   5      239.23      241.00     13.90 o 
  -1   6   5       38.72       32.17     18.40 o 
   0   6   5       12.42       24.04     24.97 o 
   1   6   5      281.46      265.82     26.01 o 
   2   6   5       48.54      121.40     72.99 o 
  -8   7   5       39.15       66.98     23.74 o 
  -7   7   5       18.07       46.97     18.08 o 
  -6   7   5       65.13       62.35     17.57 o 
  -5   7   5        3.97        7.08     13.65 o 
  -4   7   5        8.69        0.33      6.88 o 
  -3   7   5      314.66      300.34     17.91 o 
  -2   7   5      644.01      579.96     30.47 o 
  -1   7   5      136.39      130.96     21.20 o 
   0   7   5       15.84       27.53     32.92 o 
   1   7   5        4.53       17.41     17.97 o 
  -7   8   5       16.10       41.47     41.52 o 
  -6   8   5      103.44      112.86     21.61 o 
  -5   8   5       33.05       25.82     15.23 o 
  -4   8   5       19.35       39.26     33.39 o 
  -3   8   5       19.86       33.75     13.03 o 
  -2   8   5      235.20      203.75     26.25 o 
  -1   8   5      306.99      327.52     30.87 o 
   0   8   5        0.85      -14.08     21.92 o 
  -6   9   5       80.83       94.61     22.70 o 
  -5   9   5      152.55      160.08     24.08 o 
  -4   9   5      198.77      156.07     39.64 o 
  -3   9   5        3.66       14.91     14.84 o 
  -2   9   5        3.12       14.55     16.64 o 
  -1   9   5      143.75      142.35     37.46 o 
  -1 -12   6       38.84       21.00     20.06 o 
   0 -12   6       22.34       18.22     18.25 o 
   1 -12   6       43.76       43.68     19.08 o 
   2 -12   6      292.52      302.13     31.98 o 
   3 -12   6      262.77      290.27     31.16 o 
   4 -12   6      120.00      128.52     38.76 o 
  -2 -11   6       97.52       85.30     21.85 o 
  -1 -11   6      167.58      210.67     26.66 o 
   0 -11   6      197.72      185.44     24.83 o 
   1 -11   6        6.37        9.51     19.93 o 
   2 -11   6       37.93       31.51     15.79 o 
   3 -11   6       11.91      -10.09     19.96 o 
   4 -11   6        6.36       12.32     25.37 o 
   5 -11   6      139.44      177.85     43.12 o 
  -3 -10   6        1.39        4.48     13.74 o 
  -2 -10   6        6.01       -8.27     13.65 o 
  -1 -10   6      298.14      346.54     31.83 o 
   0 -10   6      874.59      804.82     40.29 o 
   1 -10   6      428.79      390.17     40.91 o 
   2 -10   6      239.74      265.27     22.94 o 
   3 -10   6      293.58      280.90     24.03 o 
   4 -10   6      141.34      127.48     32.30 o 
   5 -10   6       37.95       47.03     27.15 o 
   6 -10   6       18.38       10.89     23.01 o 
  -4  -9   6      158.80      145.40     25.24 o 
  -3  -9   6       63.81       76.69     18.19 o 
  -2  -9   6        8.65       28.23     23.19 o 
  -1  -9   6       67.75       80.48     27.40 o 
   0  -9   6      927.49      922.51     40.51 o 
   1  -9   6       48.32       53.53     13.73 o 
   2  -9   6       24.28       48.16     13.03 o 
   3  -9   6       90.09       98.21     16.01 o 
   4  -9   6        0.83       24.66     10.86 o 
   5  -9   6       15.87        3.99      9.54 o 
   6  -9   6       19.31       51.25     49.14 o 
  -5  -8   6       19.67       12.84     15.55 o 
  -4  -8   6      125.68      114.63     21.13 o 
  -3  -8   6      434.07      451.32     28.66 o 
  -2  -8   6      347.91      350.35     23.45 o 
  -1  -8   6      743.52      631.03     47.91 o 
   0  -8   6      115.77      122.23     15.08 o 
   1  -8   6      785.20      759.87     31.27 o 
   2  -8   6      244.45      264.54     20.28 o 
   3  -8   6       82.64      105.89     10.56 o 
   4  -8   6       94.18      116.78     13.15 o 
   5  -8   6        3.80       13.70      9.79 o 
   6  -8   6        1.11       -7.62     15.35 o 
  -6  -7   6       21.88       -0.06     13.60 o 
  -5  -7   6        1.84        6.04     13.24 o 
  -4  -7   6       77.96       94.86     27.37 o 
  -3  -7   6      753.10      693.49     32.19 o 
  -2  -7   6     1467.04     1379.03     45.56 o 
  -1  -7   6      117.28      119.01     14.44 o 
   0  -7   6       13.43       36.33     25.19 o 
   1  -7   6       19.14       15.17     18.66 o 
   2  -7   6       86.67       86.79     11.63 o 
   3  -7   6       24.72       24.16     14.17 o 
   4  -7   6      214.45      194.43     14.52 o 
   5  -7   6      346.98      360.42     30.76 o 
   6  -7   6       21.77       17.97     13.87 o 
  -6  -6   6       45.07       42.56     17.60 o 
  -5  -6   6      148.03      148.69     21.37 o 
  -4  -6   6       12.52       20.92     11.60 o 
  -3  -6   6      345.19      312.65     29.15 o 
  -2  -6   6        7.40       11.93     10.34 o 
  -1  -6   6      409.78      422.13     38.29 o 
   0  -6   6      759.86      769.38     27.05 o 
   1  -6   6       87.17      102.98     11.90 o 
   2  -6   6        5.54       23.42     11.34 o 
   3  -6   6       72.78       78.94      9.56 o 
   4  -6   6      105.93      113.49     10.94 o 
   5  -6   6      630.85      597.82     37.34 o 
   6  -6   6      106.66      119.14     15.73 o 
  -7  -5   6       42.20       -0.44     17.78 o 
  -6  -5   6      139.15      152.31     20.11 o 
  -5  -5   6      892.67      795.15     25.69 o 
  -4  -5   6     1249.57     1225.59     28.12 o 
  -3  -5   6       30.16       25.35      5.49 o 
  -2  -5   6      276.79      269.15     16.25 o 
  -1  -5   6       74.12       77.37     10.47 o 
   0  -5   6      821.68      803.27     39.93 o 
   1  -5   6      216.94      197.22      9.08 o 
   2  -5   6      326.28      308.70     11.74 o 
   3  -5   6      124.30      125.65      9.60 o 
   4  -5   6        0.51        1.51      7.86 o 
   5  -5   6      331.44      326.17     23.68 o 
   6  -5   6      160.39      160.68     19.44 o 
  -6  -4   6      151.95      141.32     13.52 o 
  -5  -4   6       36.74       42.22     13.70 o 
  -4  -4   6        6.93       -2.93      4.91 o 
  -3  -4   6      494.68      481.41     13.76 o 
  -2  -4   6      377.67      351.86     15.90 o 
  -1  -4   6        0.01        2.53      4.69 o 
   0  -4   6      183.69      192.51      8.98 o 
   1  -4   6      699.02      724.67     22.80 o 
   2  -4   6      790.47      774.79     18.91 o 
   3  -4   6      846.64      816.81     21.64 o 
   4  -4   6      119.79      117.19     10.80 o 
   5  -4   6       37.61       16.80      7.97 o 
   6  -4   6       78.91       70.20     17.56 o 
  -7  -3   6      729.81      616.39     32.26 o 
  -6  -3   6      569.78      577.11     35.93 o 
  -5  -3   6       96.29       91.95     11.04 o 
  -4  -3   6      258.34      275.46     11.96 o 
  -3  -3   6      281.95      269.19     10.52 o 
  -2  -3   6     2171.41     2185.79     35.33 o 
  -1  -3   6       21.93       18.49      5.60 o 
   0  -3   6       37.60       39.15      5.88 o 
   1  -3   6       82.43       83.98      8.47 o 
   2  -3   6      530.31      523.15     15.40 o 
   3  -3   6     1039.00     1012.75     24.42 o 
   4  -3   6      211.23      202.84     12.39 o 
   5  -3   6       39.37       72.18     15.24 o 
   6  -3   6       10.96       29.89     15.49 o 
  -8  -2   6      180.42      174.25     25.48 o 
  -7  -2   6       15.28        8.56     11.35 o 
  -6  -2   6       15.79        6.71      7.14 o 
  -5  -2   6      104.09       99.62      8.91 o 
  -4  -2   6       12.13        9.15      4.91 o 
  -3  -2   6        9.15        3.53      4.08 o 
  -2  -2   6     2136.31     2178.24     38.58 o 
  -1  -2   6      916.11      936.53     22.37 o 
   0  -2   6      444.53      443.35     11.72 o 
   1  -2   6      326.13      303.60     10.24 o 
   2  -2   6        0.95       -4.35      4.35 o 
   3  -2   6      678.40      684.63     18.34 o 
   4  -2   6      125.23      156.18     25.08 o 
   5  -2   6       64.24       93.55     17.27 o 
   6  -2   6       14.19       80.89     21.61 o 
  -8  -1   6      113.90      110.61     21.00 o 
  -7  -1   6       90.11       87.27     16.56 o 
  -6  -1   6      257.20      244.57     24.79 o 
  -5  -1   6      437.42      455.89     15.26 o 
  -4  -1   6      271.09      240.43     10.63 o 
  -3  -1   6        0.73        0.25      6.61 o 
  -2  -1   6      308.24      306.02      9.87 o 
  -1  -1   6     1329.18     1317.74     26.83 o 
   0  -1   6     1123.93     1121.45     19.47 o 
   1  -1   6      644.79      620.01     13.05 o 
   2  -1   6      245.15      246.76     16.25 o 
   3  -1   6       26.90       26.40     12.51 o 
   4  -1   6       80.07      132.91     19.02 o 
   5  -1   6      117.87      102.63     19.70 o 
   6  -1   6       61.22       83.27     22.03 o 
  -8   0   6        0.75       -3.12     21.70 o 
  -7   0   6        0.34       -7.84     11.42 o 
  -6   0   6      135.85      133.91     16.31 o 
  -5   0   6      299.75      300.15     12.65 o 
  -4   0   6     1146.11     1171.08     28.21 o 
  -3   0   6      103.11      106.66      7.07 o 
  -2   0   6       67.29       65.60      5.83 o 
  -1   0   6      107.69      113.93      6.68 o 
   0   0   6      503.32      526.16     11.72 o 
   1   0   6      712.96      763.29     26.69 o 
   2   0   6      230.34      225.47     18.80 o 
   3   0   6       48.28       54.82     25.19 o 
   4   0   6        1.62       92.05     31.65 o 
   5   0   6       16.58       41.28     18.19 o 
  -8   1   6       61.81       56.37     31.80 o 
  -7   1   6       61.65       85.88     17.55 o 
  -6   1   6        4.73        2.28     14.48 o 
  -5   1   6      119.73      131.01     20.94 o 
  -4   1   6      788.81      770.51     25.79 o 
  -3   1   6      390.41      368.87     12.07 o 
  -2   1   6      937.46      928.69     19.48 o 
  -1   1   6      134.85      124.39      6.77 o 
   0   1   6        5.25        1.28      6.00 o 
   1   1   6      128.51      124.74     13.27 o 
   2   1   6      136.63      125.12     15.95 o 
   3   1   6      421.85      421.83     29.42 o 
   4   1   6       55.97       89.52     19.99 o 
   5   1   6        7.60       36.97     19.31 o 
  -8   2   6      121.15       87.36     22.64 o 
  -7   2   6      101.97       92.48     17.72 o 
  -6   2   6      113.54      144.84     17.84 o 
  -5   2   6       10.05       -3.05     10.96 o 
  -4   2   6      197.90      194.47     19.03 o 
  -3   2   6      212.61      217.40     10.18 o 
  -2   2   6      691.47      719.75     22.78 o 
  -1   2   6      724.39      734.50     17.61 o 
   0   2   6      126.11      119.03     16.51 o 
   1   2   6       31.86       27.48     11.49 o 
   2   2   6        7.87       24.60     12.50 o 
   3   2   6      256.83      310.65     28.90 o 
   4   2   6      174.89      182.88     25.38 o 
  -8   3   6       86.61      112.87     22.85 o 
  -7   3   6      159.67      154.60     21.03 o 
  -6   3   6      118.36      106.95     18.56 o 
  -5   3   6      131.27      138.50     15.29 o 
  -4   3   6      205.78      195.27      9.74 o 
  -3   3   6       21.42       25.44      5.99 o 
  -2   3   6      161.74      130.63     16.09 o 
  -1   3   6      206.14      198.54     15.17 o 
   0   3   6      406.05      407.82     23.81 o 
   1   3   6      197.28      203.43     21.67 o 
   2   3   6       15.50       53.87     25.26 o 
   3   3   6       27.23       66.75     20.01 o 
   4   3   6       15.73       25.52     45.99 o 
  -8   4   6        1.18       26.33     19.42 o 
  -7   4   6       22.96       34.16     34.81 o 
  -6   4   6      146.09      144.54     22.90 o 
  -5   4   6       87.50       76.93     14.20 o 
  -4   4   6      669.92      678.86     19.42 o 
  -3   4   6      231.24      225.20     12.14 o 
  -2   4   6        2.96        5.22      5.30 o 
  -1   4   6      158.88      157.93     16.00 o 
   0   4   6      198.72      189.89     19.68 o 
   1   4   6      454.82      515.55     42.90 o 
   2   4   6      164.14      204.14     27.27 o 
   3   4   6       76.20      114.79     27.29 o 
  -8   5   6       16.72        1.69     13.44 o 
  -7   5   6       14.12       22.43     29.25 o 
  -6   5   6        1.77       29.85     17.24 o 
  -5   5   6       26.04       40.35     13.12 o 
  -4   5   6      457.45      470.34     17.81 o 
  -3   5   6      223.68      246.26     20.59 o 
  -2   5   6      114.82      118.52     10.08 o 
  -1   5   6        2.75        8.21     22.65 o 
   0   5   6       19.97       26.28     13.92 o 
   1   5   6      360.15      397.68     47.51 o 
   2   5   6       23.19       14.64     18.51 o 
  -8   6   6       46.39       65.23     22.38 o 
  -7   6   6       80.65       73.16     23.66 o 
  -6   6   6       80.87       78.35     17.88 o 
  -5   6   6       41.81       52.83     14.94 o 
  -4   6   6      108.52       95.24     17.26 o 
  -3   6   6      395.40      363.68     17.91 o 
  -2   6   6      248.19      267.44     21.40 o 
  -1   6   6       70.08       93.71     18.07 o 
   0   6   6      103.73       70.53     20.90 o 
   1   6   6        1.36       16.87     17.83 o 
  -7   7   6       88.98      112.49     23.72 o 
  -6   7   6      235.35      175.54     26.48 o 
  -5   7   6       20.80       55.03     15.88 o 
  -4   7   6        0.53       -7.40     12.27 o 
  -3   7   6       72.57       81.34     16.04 o 
  -2   7   6      223.46      263.53     24.69 o 
  -1   7   6      254.66      266.02     26.79 o 
   0   7   6        6.36       12.56     24.54 o 
  -6   8   6      194.36      184.49     32.67 o 
  -5   8   6      141.78      151.13     23.14 o 
  -4   8   6       54.26      155.49     39.42 o 
  -3   8   6        4.81       53.31     17.11 o 
  -2   8   6        0.35       -0.83     11.37 o 
  -1   8   6        3.71        6.39     20.83 o 
  -4   9   6      128.94      139.74     36.59 o 
  -1 -12   7      279.94      303.67     48.06 o 
   0 -12   7        6.49        5.93     23.99 o 
   1 -12   7        1.86        3.30     14.17 o 
   2 -12   7       14.16       -1.64     12.68 o 
   3 -12   7       34.52       35.17     18.81 o 
   4 -12   7        3.28      124.77    113.28 o 
  -2 -11   7       16.55        7.35     16.10 o 
  -1 -11   7       76.95       52.19     21.71 o 
   0 -11   7      274.24      242.47     28.56 o 
   1 -11   7       11.40        1.50     12.68 o 
   2 -11   7       76.17       74.71     19.06 o 
   3 -11   7        0.52      -10.36     16.62 o 
   4 -11   7      184.42      185.65     27.33 o 
   5 -11   7      107.94      126.31     35.35 o 
  -3 -10   7      196.62      168.41     25.49 o 
  -2 -10   7        6.32        9.92     14.73 o 
  -1 -10   7       19.62        5.01     13.80 o 
   0 -10   7      284.41      272.89     25.78 o 
   1 -10   7       26.12       69.43     28.86 o 
   2 -10   7       13.74       52.90     34.88 o 
   3 -10   7        5.92       28.16     15.00 o 
   4 -10   7        4.35        5.74     16.55 o 
   5 -10   7       66.41       97.16     29.47 o 
  -4  -9   7       83.42       93.26     48.71 o 
  -3  -9   7      132.09      136.67     22.54 o 
  -2  -9   7      142.11      123.17     27.15 o 
  -1  -9   7        8.48       28.84     19.35 o 
   0  -9   7        0.60        3.34     13.50 o 
   1  -9   7        6.25        3.07     10.05 o 
   2  -9   7      275.74      307.73     60.87 o 
   3  -9   7      318.74      351.56     51.43 o 
   4  -9   7      195.27      185.76     21.47 o 
   5  -9   7        0.06       -1.48     11.58 o 
   6  -9   7        1.24        2.54     18.44 o 
  -5  -8   7       46.35       60.37     19.86 o 
  -4  -8   7       84.78      107.68     19.96 o 
  -3  -8   7      123.91      146.05     19.38 o 
  -2  -8   7      298.27      305.26     55.57 o 
  -1  -8   7      137.98      157.24     18.44 o 
   0  -8   7       98.62      113.47     16.21 o 
   1  -8   7       11.41       27.05     13.86 o 
   2  -8   7       53.26       61.82     16.66 o 
   3  -8   7      385.95      471.20     35.61 o 
   4  -8   7      355.40      386.27     19.50 o 
   5  -8   7       29.13       73.96     28.56 o 
   6  -8   7       17.13       43.93     21.23 o 
  -6  -7   7       29.41       44.78     27.44 o 
  -5  -7   7       95.88       86.42     25.01 o 
  -4  -7   7       43.27       46.13     36.95 o 
  -3  -7   7       47.66       87.38     24.14 o 
  -2  -7   7       15.92       12.64     11.49 o 
  -1  -7   7        2.93       32.55     25.15 o 
   0  -7   7      427.91      482.84     24.82 o 
   1  -7   7      280.54      309.95     26.86 o 
   2  -7   7       87.23       92.96      8.95 o 
   3  -7   7       53.10       55.34      9.20 o 
   4  -7   7      224.94      244.57     47.37 o 
   5  -7   7      361.82      340.11     20.25 o 
   6  -7   7       60.86       44.06     25.99 o 
  -6  -6   7       81.66       72.13     18.63 o 
  -5  -6   7      106.28      114.40     17.86 o 
  -4  -6   7      342.59      322.90     26.93 o 
  -3  -6   7      140.55      122.10     16.57 o 
  -2  -6   7      429.43      424.97     24.94 o 
  -1  -6   7       37.97       41.04     10.85 o 
   0  -6   7      795.75      851.01     30.74 o 
   1  -6   7     1187.31     1213.17     24.79 o 
   2  -6   7      594.74      590.59     21.56 o 
   3  -6   7        1.45       20.56     20.69 o 
   4  -6   7       29.34       40.31      8.92 o 
   5  -6   7      102.54       82.72     12.69 o 
   6  -6   7       42.46       27.73     14.59 o 
  -7  -5   7       12.16        7.26     26.21 o 
  -6  -5   7        2.76       28.05     15.35 o 
  -5  -5   7      117.41      127.19     16.64 o 
  -4  -5   7       30.25       20.60     10.67 o 
  -3  -5   7      114.62      110.08     20.29 o 
  -2  -5   7        9.56       15.21      9.76 o 
  -1  -5   7       36.22       55.48      9.98 o 
   0  -5   7      126.80      122.55     11.15 o 
   1  -5   7      692.07      684.21     18.16 o 
   2  -5   7      816.50      805.67     21.06 o 
   3  -5   7      378.33      371.70     19.70 o 
   4  -5   7       64.56       76.54     16.97 o 
   5  -5   7       51.09       57.33     15.39 o 
   6  -5   7       18.41       34.08     29.04 o 
  -7  -4   7       92.99       55.68     33.54 o 
  -6  -4   7      120.33      135.91     17.24 o 
  -5  -4   7        2.74       25.80     11.35 o 
  -4  -4   7      295.43      295.51     13.47 o 
  -3  -4   7      468.79      431.66     18.16 o 
  -2  -4   7     1092.55     1064.29     35.39 o 
  -1  -4   7      688.48      729.00     15.91 o 
   0  -4   7      236.99      228.25      9.91 o 
   1  -4   7      290.03      297.41     11.88 o 
   2  -4   7      763.75      820.84     22.58 o 
   3  -4   7      278.65      260.59     13.91 o 
   4  -4   7       88.38       86.71     14.71 o 
   5  -4   7        2.56       -6.10     18.73 o 
   6  -4   7        0.61       14.43     14.82 o 
  -7  -3   7      197.04      145.11     23.23 o 
  -6  -3   7       31.51       33.96     13.04 o 
  -5  -3   7        5.51        6.38      7.08 o 
  -4  -3   7       88.55       91.25      8.95 o 
  -3  -3   7      157.00      168.04      9.80 o 
  -2  -3   7     1797.19     1837.62     31.42 o 
  -1  -3   7      693.17      689.60     18.37 o 
   0  -3   7      501.85      492.48     13.74 o 
   1  -3   7      239.77      242.13     10.88 o 
   2  -3   7       51.68       54.17      9.00 o 
   3  -3   7      231.21      222.68     24.42 o 
   4  -3   7       27.28       43.36     37.46 o 
   5  -3   7       25.74       30.02     15.39 o 
   6  -3   7        1.02      -13.12     16.58 o 
  -8  -2   7       29.02       22.62     21.27 o 
  -7  -2   7       37.51       72.96     30.71 o 
  -6  -2   7      248.55      224.69     21.82 o 
  -5  -2   7      277.91      266.97     16.92 o 
  -4  -2   7      103.84      102.66      9.00 o 
  -3  -2   7      174.55      180.58     11.01 o 
  -2  -2   7      290.44      282.05     17.72 o 
  -1  -2   7      899.02      897.14     19.22 o 
   0  -2   7      795.47      818.28     18.17 o 
   1  -2   7      481.47      464.27     13.37 o 
   2  -2   7      115.43      111.10      9.26 o 
   3  -2   7      187.75      196.17     25.48 o 
   4  -2   7        0.55       16.89     12.96 o 
   5  -2   7       83.75      119.47     21.88 o 
  -8  -1   7        0.27      -15.99     15.99 o 
  -7  -1   7       20.37       33.83     14.54 o 
  -6  -1   7      202.76      209.60     56.98 o 
  -5  -1   7      578.13      599.35     18.79 o 
  -4  -1   7      845.50      874.02     22.56 o 
  -3  -1   7      357.70      352.87     16.05 o 
  -2  -1   7       16.31       17.63      5.00 o 
  -1  -1   7       13.48        9.71      5.19 o 
   0  -1   7      362.41      355.84     10.82 o 
   1  -1   7      205.17      202.57     15.01 o 
   2  -1   7      241.71      251.26     18.84 o 
   3  -1   7        3.43       29.37     20.87 o 
   4  -1   7       18.48       14.16     18.58 o 
   5  -1   7        0.31        9.19     18.29 o 
  -8   0   7       32.05       36.35     27.80 o 
  -7   0   7        8.73       15.45     14.19 o 
  -6   0   7        5.75       10.82     16.70 o 
  -5   0   7       68.99       69.81      9.32 o 
  -4   0   7      609.07      614.62     30.20 o 
  -3   0   7      529.11      553.95     15.65 o 
  -2   0   7      437.20      445.52     14.54 o 
  -1   0   7      314.72      300.22     11.15 o 
   0   0   7        0.07        1.54      3.29 o 
   1   0   7      222.38      238.88     17.63 o 
   2   0   7       39.71       49.61     13.36 o 
   3   0   7      232.02      285.41     27.24 o 
   4   0   7      275.69      273.36     39.13 o 
   5   0   7       26.24      108.53     75.10 o 
  -8   1   7       91.52      115.28     31.80 o 
  -7   1   7      148.65      150.78     21.68 o 
  -6   1   7      178.82      177.27     18.61 o 
  -5   1   7       48.91       41.20     20.33 o 
  -4   1   7      190.98      183.08     10.28 o 
  -3   1   7       83.87       93.53      7.90 o 
  -2   1   7      611.12      611.69     16.97 o 
  -1   1   7      326.98      331.64     11.03 o 
   0   1   7      197.24      174.20     25.84 o 
   1   1   7      101.78      109.45     15.01 o 
   2   1   7      172.81      155.25     20.77 o 
   3   1   7      165.28      211.80     30.31 o 
   4   1   7      127.11      131.17     25.87 o 
  -8   2   7       64.86       48.09     28.27 o 
  -7   2   7      103.04       99.41     21.03 o 
  -6   2   7      209.43      214.75     21.42 o 
  -5   2   7      446.77      446.07     25.86 o 
  -4   2   7        1.63       -1.59      4.81 o 
  -3   2   7       41.41       62.44     10.96 o 
  -2   2   7       76.43       85.42      8.06 o 
  -1   2   7      345.70      371.78     19.91 o 
   0   2   7      130.59      160.47     15.95 o 
   1   2   7       66.56       44.53     15.21 o 
   2   2   7      180.35      171.35     25.99 o 
   3   2   7       20.95       19.87     17.36 o 
   4   2   7       80.52       93.82     24.12 o 
  -8   3   7        6.57       15.88     17.22 o 
  -7   3   7       20.76       61.49     18.42 o 
  -6   3   7       67.82       60.05     16.60 o 
  -5   3   7      271.05      270.12     31.69 o 
  -4   3   7      482.91      482.15     35.69 o 
  -3   3   7       75.27       80.42      8.22 o 
  -2   3   7       28.09       28.33      8.46 o 
  -1   3   7      220.70      224.26     17.92 o 
   0   3   7      862.35      746.03     39.60 o 
   1   3   7      249.45      241.43     23.37 o 
   2   3   7      130.39      139.52     21.55 o 
   3   3   7       30.47       41.60     19.88 o 
  -8   4   7       94.26      115.77     24.63 o 
  -7   4   7       68.62       70.19     46.97 o 
  -6   4   7       50.37       53.44     15.08 o 
  -5   4   7        8.33        2.65      9.92 o 
  -4   4   7      403.07      402.68     17.14 o 
  -3   4   7      167.82      206.18     13.43 o 
  -2   4   7        2.10        8.77     12.09 o 
  -1   4   7        0.77       -0.51     13.65 o 
   0   4   7        2.23        9.67     12.19 o 
   1   4   7      219.40      206.46     24.92 o 
   2   4   7       93.21      107.13     23.42 o 
  -8   5   7       33.33       27.58     18.64 o 
  -7   5   7      172.13      181.80     24.21 o 
  -6   5   7       47.83       38.32     28.82 o 
  -5   5   7        9.25       22.55     13.33 o 
  -4   5   7       37.50       48.49      9.86 o 
  -3   5   7      311.75      339.08     32.99 o 
  -2   5   7      538.36      468.70     34.81 o 
  -1   5   7       93.84       88.41     16.82 o 
   0   5   7       52.32       58.73     16.75 o 
   1   5   7       24.20       31.50     18.14 o 
  -7   6   7      112.52      107.73     23.47 o 
  -6   6   7      156.12      155.44     32.09 o 
  -5   6   7       16.20        5.59     11.40 o 
  -4   6   7      131.18      129.75     14.17 o 
  -3   6   7       77.10      111.86     20.33 o 
  -2   6   7       99.30      118.88     19.19 o 
  -1   6   7      121.15      126.01     21.59 o 
   0   6   7       95.11      120.47     29.87 o 
  -6   7   7       43.71       46.69     37.06 o 
  -5   7   7       70.74       92.02     20.68 o 
  -4   7   7      105.83      138.72     37.53 o 
  -3   7   7        5.66       42.97     29.62 o 
  -2   7   7        4.65       16.09     19.82 o 
  -1   7   7       23.68       10.57     15.33 o 
  -5   8   7       56.61       84.06     39.27 o 
  -4   8   7       43.76       65.33     29.62 o 
  -3   8   7       62.07       57.20     33.17 o 
   0 -12   8        2.72       17.15     24.72 o 
   1 -12   8       92.42       98.16     23.11 o 
   2 -12   8        0.34      -10.57     17.24 o 
   3 -12   8        7.27       -1.98     32.38 o 
  -2 -11   8        4.28       -8.59     17.93 o 
  -1 -11   8       26.99       15.14     16.88 o 
   0 -11   8       59.12       47.01     19.75 o 
   1 -11   8       97.76      100.39     22.30 o 
   2 -11   8      163.79      159.10     23.40 o 
   3 -11   8       13.54       32.16     29.65 o 
   4 -11   8       20.66        2.67     13.13 o 
  -3 -10   8       17.88       42.55     21.87 o 
  -2 -10   8        0.61        4.99     13.58 o 
  -1 -10   8       52.58       69.35     18.86 o 
   0 -10   8       72.03       75.41     18.02 o 
   1 -10   8       48.08       48.86     16.91 o 
   2 -10   8      109.17      139.66     26.68 o 
   3 -10   8      101.47      117.45     22.87 o 
   4 -10   8      106.99      131.64     25.81 o 
   5 -10   8        2.07        4.56     21.20 o 
  -4  -9   8        5.09       -1.92     13.14 o 
  -3  -9   8       76.68       72.97     20.16 o 
  -2  -9   8       21.37        9.52     13.60 o 
  -1  -9   8      241.96      255.32     24.80 o 
   0  -9   8       71.63       80.31     17.63 o 
   1  -9   8        9.40        1.10     11.03 o 
   2  -9   8      221.05      296.45     25.24 o 
   3  -9   8      330.68      301.67     28.02 o 
   4  -9   8      229.87      230.28     27.28 o 
   5  -9   8       25.98       38.72     42.97 o 
  -5  -8   8       12.80       30.89     19.67 o 
  -4  -8   8        0.51       -5.01     19.09 o 
  -3  -8   8        8.51       -3.82     11.81 o 
  -2  -8   8      114.08      157.34     24.97 o 
  -1  -8   8      391.30      407.21     26.89 o 
   0  -8   8      231.70      257.16     38.36 o 
   1  -8   8       83.78      104.16     17.87 o 
   2  -8   8        3.02       11.33     11.60 o 
   3  -8   8       77.85      109.85     17.24 o 
   4  -8   8      125.32      137.93     19.26 o 
   5  -8   8       35.95       -1.17     10.51 o 
  -5  -7   8       77.90       87.94     25.37 o 
  -4  -7   8       41.58       44.17     15.52 o 
  -3  -7   8       32.17       57.10     16.19 o 
  -2  -7   8        0.56       49.58     19.16 o 
  -1  -7   8       11.92       47.21     14.48 o 
   0  -7   8      978.35     1042.00     63.12 o 
   1  -7   8      865.54      925.68     37.71 o 
   2  -7   8      196.61      190.83     12.67 o 
   3  -7   8        5.43       43.21      9.72 o 
   4  -7   8        4.09        5.14      8.55 o 
   5  -7   8        3.73       31.27     16.16 o 
  -6  -6   8        3.44        8.66     14.64 o 
  -5  -6   8       48.34       53.42     16.14 o 
  -4  -6   8      267.49      279.74     28.75 o 
  -3  -6   8      625.53      633.82     32.04 o 
  -2  -6   8        6.86       -3.50      8.75 o 
  -1  -6   8       11.50        4.25      8.83 o 
   0  -6   8      348.59      347.05     21.89 o 
   1  -6   8      947.49      910.57     22.50 o 
   2  -6   8      301.07      307.76     15.10 o 
   3  -6   8       39.56       45.71      9.18 o 
   4  -6   8        5.93       17.65     13.30 o 
   5  -6   8      254.45      242.51     23.74 o 
  -6  -5   8        2.31       30.95     39.13 o 
  -5  -5   8       32.11       45.63     39.67 o 
  -4  -5   8       99.91       80.78     13.80 o 
  -3  -5   8      412.54      404.41     22.43 o 
  -2  -5   8      567.01      567.21     25.22 o 
  -1  -5   8      639.94      582.76     43.41 o 
   0  -5   8       13.46       20.29      7.59 o 
   1  -5   8      186.11      192.39     11.78 o 
   2  -5   8      118.78      124.54     11.17 o 
   3  -5   8      160.78      139.61     14.39 o 
   4  -5   8      123.44      144.89     18.93 o 
   5  -5   8       97.28      106.15     19.07 o 
  -7  -4   8       79.60       77.60     32.74 o 
  -6  -4   8      141.48      151.29     19.87 o 
  -5  -4   8      117.40      124.09     12.47 o 
  -4  -4   8       34.43       23.12     10.09 o 
  -3  -4   8      281.83      242.87     11.80 o 
  -2  -4   8      928.30      873.20     21.10 o 
  -1  -4   8     1255.49     1205.44     48.06 o 
   0  -4   8      312.12      313.92     12.52 o 
   1  -4   8       77.27       87.04     12.25 o 
   2  -4   8      109.13       96.31     19.21 o 
   3  -4   8      403.71      382.93     17.94 o 
   4  -4   8       82.24       80.91     17.10 o 
   5  -4   8       55.13      112.88     23.51 o 
  -6  -3   8      227.84      225.06     32.01 o 
  -5  -3   8      191.40      169.54     14.89 o 
  -4  -3   8       71.94       64.83      8.69 o 
  -3  -3   8       57.81       45.40      7.73 o 
  -2  -3   8      311.56      321.88     16.78 o 
  -1  -3   8      606.76      571.19     20.13 o 
   0  -3   8      101.86       90.24      8.24 o 
   1  -3   8      342.36      310.70     23.56 o 
   2  -3   8       36.84       60.03      8.42 o 
   3  -3   8       23.59       35.00     12.61 o 
   4  -3   8       28.36       58.68     29.91 o 
   5  -3   8       94.00      110.05     24.05 o 
  -8  -2   8       15.11      -30.92     30.92 o 
  -7  -2   8        0.98        1.67     10.89 o 
  -6  -2   8      186.83      176.28     19.83 o 
  -5  -2   8      445.34      427.76     18.17 o 
  -4  -2   8      307.21      298.38     14.56 o 
  -3  -2   8      912.76      931.07     23.48 o 
  -2  -2   8       40.45       52.41     18.74 o 
  -1  -2   8      114.60      111.11     11.06 o 
   0  -2   8      209.68      203.73     10.47 o 
   1  -2   8      639.24      600.24     36.73 o 
   2  -2   8      230.37      211.97     30.45 o 
   3  -2   8       28.91       45.12     15.50 o 
   4  -2   8        0.01       49.78     28.86 o 
   5  -2   8       57.79       49.14     27.19 o 
  -8  -1   8       56.82       88.83     40.83 o 
  -7  -1   8       18.49       25.72     17.02 o 
  -6  -1   8        1.56       30.34     16.55 o 
  -5  -1   8      190.53      222.87     13.62 o 
  -4  -1   8      273.97      270.34     13.29 o 
  -3  -1   8     1017.31     1064.69     25.53 o 
  -2  -1   8       90.21       88.43      9.88 o 
  -1  -1   8      593.53      563.08     16.75 o 
   0  -1   8       20.12       28.60     13.07 o 
   1  -1   8        2.80       -1.75      7.78 o 
   2  -1   8      277.00      321.41     23.69 o 
   3  -1   8      136.99      162.84     22.58 o 
   4  -1   8      329.42      319.00     48.20 o 
  -8   0   8       96.73       77.41     21.93 o 
  -7   0   8      103.40       89.80     18.96 o 
  -6   0   8      119.13      119.39     23.92 o 
  -5   0   8       63.15       78.64     10.01 o 
  -4   0   8        9.37       15.50      8.88 o 
  -3   0   8      214.48      196.99     14.64 o 
  -2   0   8      322.25      320.07     12.76 o 
  -1   0   8      816.25      846.16     20.37 o 
   0   0   8       47.91       44.19     11.62 o 
   1   0   8        3.12       17.86     11.62 o 
   2   0   8      189.54      168.12     19.88 o 
   3   0   8      369.33      387.71     30.63 o 
   4   0   8      120.83      187.36     73.43 o 
  -8   1   8       31.42       84.03     22.01 o 
  -7   1   8      161.09      151.55     23.60 o 
  -6   1   8      219.96      221.89     22.18 o 
  -5   1   8     1042.92     1062.21     38.78 o 
  -4   1   8        1.59        3.33      6.15 o 
  -3   1   8      470.27      486.33     17.04 o 
  -2   1   8      168.45      145.30     11.07 o 
  -1   1   8      334.32      364.52     20.42 o 
   0   1   8      258.93      272.45     19.66 o 
   1   1   8       15.44       27.96     12.99 o 
   2   1   8      187.48      190.21     34.66 o 
   3   1   8       13.44       35.15     19.19 o 
  -8   2   8        6.10       22.59     18.26 o 
  -7   2   8       40.14       39.36     29.11 o 
  -6   2   8       21.55       12.26     28.13 o 
  -5   2   8       13.47       23.87     12.10 o 
  -4   2   8       73.74       78.47      9.56 o 
  -3   2   8      252.90      241.74     13.74 o 
  -2   2   8        2.99       19.46     15.78 o 
  -1   2   8       95.85      100.81     31.25 o 
   0   2   8      823.69      741.30     52.52 o 
   1   2   8      312.08      311.98     27.40 o 
   2   2   8      151.33      193.85     25.48 o 
   3   2   8        0.79      -24.39     24.39 o 
  -8   3   8      116.22      111.48     32.88 o 
  -7   3   8      341.15      285.27     36.08 o 
  -6   3   8        5.01        8.32     25.77 o 
  -5   3   8      508.16      602.20    101.85 o 
  -4   3   8      264.92      295.96     15.36 o 
  -3   3   8      275.73      271.38     15.58 o 
  -2   3   8       14.95       41.78     12.12 o 
  -1   3   8       25.98       22.97     18.44 o 
   0   3   8       20.16       29.54     15.01 o 
   1   3   8       71.71      103.55     19.47 o 
   2   3   8      143.57      149.59     25.68 o 
  -8   4   8       65.68       59.53     33.32 o 
  -7   4   8       15.32       31.85     17.98 o 
  -6   4   8        1.63       38.06     19.06 o 
  -5   4   8        6.12        0.60     10.63 o 
  -4   4   8      118.90      131.39     19.83 o 
  -3   4   8      176.01      189.09     18.17 o 
  -2   4   8      479.08      479.32     30.60 o 
  -1   4   8      159.16      138.03     19.55 o 
   0   4   8       17.26       24.40     15.06 o 
   1   4   8       35.49       60.48     18.47 o 
  -7   5   8      307.12      300.61     31.06 o 
  -6   5   8       32.08       91.55     20.61 o 
  -5   5   8       76.63       79.71     17.55 o 
  -4   5   8       58.12       52.17      9.89 o 
  -3   5   8      179.37      168.05     24.61 o 
  -2   5   8      107.19       95.82     19.04 o 
  -1   5   8       58.56       96.09     24.25 o 
   0   5   8       95.72      127.57     26.64 o 
  -6   6   8       35.63       40.26     31.14 o 
  -5   6   8       44.62       67.45     22.61 o 
  -4   6   8      120.68      131.39     37.75 o 
  -3   6   8       16.98       23.35     13.55 o 
  -2   6   8       20.66        9.47     14.59 o 
  -1   6   8       27.18       12.02     14.78 o 
  -5   7   8       94.73       96.11     34.12 o 
  -3   7   8       57.47       70.56     38.47 o 
   1 -12   9      124.63      122.69     25.77 o 
   2 -12   9       32.94      101.83     24.05 o 
  -2 -11   9       42.62       72.08     27.55 o 
  -1 -11   9       10.79       17.86     16.71 o 
   0 -11   9       11.77       -0.39     24.72 o 
   1 -11   9       82.00       91.87     21.35 o 
   2 -11   9      148.33      167.82     42.07 o 
   3 -11   9       62.70       83.03     22.89 o 
  -3 -10   9       30.03       23.84     18.66 o 
  -2 -10   9       62.48       81.73     22.19 o 
  -1 -10   9      290.53      284.11     30.67 o 
   0 -10   9        0.27       -8.55     13.29 o 
   1 -10   9        6.85       16.52     22.50 o 
   2 -10   9       42.20       48.49     17.83 o 
   3 -10   9       96.81      117.32     23.33 o 
   4 -10   9       64.34       15.85     18.40 o 
  -4  -9   9       10.05       38.94     20.50 o 
  -3  -9   9       15.08        0.37     11.64 o 
  -2  -9   9       33.77       10.42     15.39 o 
  -1  -9   9      501.85      461.76     31.89 o 
   0  -9   9      217.91      261.66     24.53 o 
   1  -9   9       34.74       62.03     17.21 o 
   2  -9   9        8.09       31.28     35.28 o 
   3  -9   9        9.08       42.34     43.45 o 
   4  -9   9      210.57      229.20     25.77 o 
  -5  -8   9       55.50       61.91     24.83 o 
  -4  -8   9       85.82       98.41     22.28 o 
  -3  -8   9       69.51      108.95     19.53 o 
  -2  -8   9       16.77       43.01     26.24 o 
  -1  -8   9      361.33      365.47     27.31 o 
   0  -8   9      341.80      339.07     28.00 o 
   1  -8   9      161.68      167.87     30.38 o 
   2  -8   9       10.81        6.33     10.73 o 
   3  -8   9       27.02        0.20     10.32 o 
   4  -8   9       19.03       36.73     15.04 o 
   5  -8   9        5.51      -21.34     22.58 o 
  -5  -7   9       81.76       94.04     21.85 o 
  -4  -7   9      173.93      194.16     22.94 o 
  -3  -7   9      358.80      362.89     26.94 o 
  -2  -7   9       70.26       59.25     16.85 o 
  -1  -7   9        8.52       36.74     13.90 o 
   0  -7   9       86.87       80.38     15.69 o 
   1  -7   9      165.59      203.36     20.33 o 
   2  -7   9      205.92      175.07     19.01 o 
   3  -7   9       30.23       44.49     34.44 o 
   4  -7   9        0.44       28.03     14.22 o 
   5  -7   9      187.40      145.62     36.22 o 
  -6  -6   9       10.55      -19.96     27.95 o 
  -5  -6   9        0.80       -3.30     11.35 o 
  -4  -6   9      192.82      192.25     23.85 o 
  -3  -6   9      859.16      873.22     37.66 o 
  -2  -6   9      273.50      257.60     25.12 o 
  -1  -6   9      111.65      115.87     15.98 o 
   0  -6   9       63.38       72.38     19.38 o 
   1  -6   9       12.64       45.57     10.34 o 
   2  -6   9       42.15       30.53      9.28 o 
   3  -6   9        2.99        3.19      8.49 o 
   4  -6   9        9.82       24.82     13.68 o 
   5  -6   9      127.22      115.71     23.32 o 
  -6  -5   9       82.92      103.03     20.05 o 
  -5  -5   9       32.46       65.23     31.90 o 
  -4  -5   9        1.99        4.39     17.97 o 
  -3  -5   9      408.07      473.54     36.91 o 
  -2  -5   9       94.64      133.50     37.24 o 
  -1  -5   9      274.27      266.98     24.83 o 
   0  -5   9      130.97      139.11     12.46 o 
   1  -5   9       12.68       26.19     17.58 o 
   2  -5   9        4.83        4.27      6.54 o 
   3  -5   9      379.45      341.79     25.12 o 
   4  -5   9      711.89      672.40     37.30 o 
   5  -5   9       48.98      110.81     30.85 o 
  -7  -4   9       63.15      115.64     40.72 o 
  -6  -4   9      239.03      290.58     40.22 o 
  -5  -4   9      298.43      309.66     23.78 o 
  -4  -4   9      193.88      198.68     13.60 o 
  -3  -4   9        4.01       29.29     21.00 o 
  -2  -4   9      304.65      295.53     14.27 o 
  -1  -4   9       74.32       70.37      8.33 o 
   0  -4   9       55.67       62.40      8.57 o 
   1  -4   9       17.38       33.79      8.31 o 
   2  -4   9       64.43       59.58      9.80 o 
   3  -4   9       82.82       94.56     42.47 o 
   4  -4   9       24.12       23.40     36.48 o 
  -6  -3   9      171.13      179.37     21.29 o 
  -5  -3   9      327.45      370.82     19.37 o 
  -4  -3   9       22.89       35.99      8.90 o 
  -3  -3   9      285.41      272.57     18.49 o 
  -2  -3   9        2.78        5.48      6.12 o 
  -1  -3   9        0.39        0.37      4.67 o 
   0  -3   9        5.48       21.98      7.73 o 
   1  -3   9      907.67      846.35     23.77 o 
   2  -3   9     1182.35     1160.62     43.58 o 
   3  -3   9       76.21      116.30     19.64 o 
   4  -3   9        0.63        7.88     13.43 o 
  -7  -2   9       42.01       45.28     17.58 o 
  -6  -2   9       28.43       33.47     15.98 o 
  -5  -2   9      121.52      109.96     11.84 o 
  -4  -2   9      142.87      142.49     11.51 o 
  -3  -2   9      320.65      368.91     34.55 o 
  -2  -2   9       92.50       71.62      8.86 o 
  -1  -2   9      235.84      212.51     14.60 o 
   0  -2   9      400.82      362.49     26.05 o 
   1  -2   9        8.00       13.35     10.09 o 
   2  -2   9      484.14      504.36     55.02 o 
   3  -2   9      159.72      148.73     50.85 o 
   4  -2   9       29.39       72.07     54.08 o 
  -7  -1   9      129.56      124.65     20.38 o 
  -6  -1   9       12.62       15.85     13.22 o 
  -5  -1   9       12.01       15.04      9.17 o 
  -4  -1   9        0.72        1.02      6.05 o 
  -3  -1   9       15.87       29.95      7.37 o 
  -2  -1   9        1.79        2.18      6.71 o 
  -1  -1   9      761.20      761.79     21.50 o 
   0  -1   9      541.85      551.95     26.12 o 
   1  -1   9       45.40       37.48     12.83 o 
   2  -1   9      215.13      198.84     23.10 o 
   3  -1   9      217.02      203.66     31.43 o 
   4  -1   9       67.79       46.85     22.40 o 
  -8   0   9        0.26        8.47     15.43 o 
  -7   0   9       79.46       96.97     20.53 o 
  -6   0   9      165.22      174.01     21.40 o 
  -5   0   9      199.80      229.62     20.67 o 
  -4   0   9       50.87       32.60      8.71 o 
  -3   0   9      444.01      436.82     17.04 o 
  -2   0   9      986.54      964.63     25.47 o 
  -1   0   9      392.22      383.28     21.88 o 
   0   0   9      484.46      444.98     26.00 o 
   1   0   9      130.36      152.34     18.44 o 
   2   0   9        4.53       44.55     24.06 o 
   3   0   9       92.59      102.90     23.88 o 
  -8   1   9        1.24       -4.19     19.45 o 
  -7   1   9        5.73        7.19     13.39 o 
  -6   1   9       39.77       41.36     37.28 o 
  -5   1   9       50.89       54.68     13.99 o 
  -4   1   9       50.90       54.55      9.60 o 
  -3   1   9      155.01      135.33     10.83 o 
  -2   1   9       16.70       12.25      7.46 o 
  -1   1   9       82.92       53.71     14.74 o 
   0   1   9      432.65      438.98     28.17 o 
   1   1   9      170.41      141.84     25.84 o 
   2   1   9       44.32       44.75     33.54 o 
   3   1   9        0.22      -11.66     17.13 o 
  -7   2   9       29.63       46.14     18.00 o 
  -6   2   9       32.55       28.50     14.46 o 
  -5   2   9      649.22      613.64     35.61 o 
  -4   2   9      674.29      638.75     27.85 o 
  -3   2   9      309.57      309.32     15.66 o 
  -2   2   9      151.59      166.14     19.00 o 
  -1   2   9        3.49        5.11     10.79 o 
   0   2   9      156.92      181.45     22.99 o 
   1   2   9      140.95      155.10     25.60 o 
   2   2   9       92.49      109.32     35.35 o 
  -7   3   9        3.86        8.90     15.88 o 
  -6   3   9       81.86       88.58     19.48 o 
  -5   3   9       14.46        8.56     22.83 o 
  -4   3   9      119.13      140.27     33.32 o 
  -3   3   9      201.82      180.46     23.45 o 
  -2   3   9      203.34      217.47     21.10 o 
  -1   3   9       75.07      114.44     21.54 o 
   0   3   9        8.10        8.14     15.21 o 
   1   3   9        7.44        7.61     25.59 o 
  -7   4   9      236.57      249.62     40.72 o 
  -6   4   9      120.15      176.29     52.99 o 
  -5   4   9       76.19       69.21     29.44 o 
  -4   4   9        0.03        6.73     10.21 o 
  -3   4   9       53.08       79.28     37.75 o 
  -2   4   9       94.70       93.53     18.21 o 
  -1   4   9      147.07      194.11     23.57 o 
   0   4   9       61.42       93.46     38.76 o 
  -6   5   9       61.33       72.85     43.85 o 
  -5   5   9      129.78       80.36     31.07 o 
  -4   5   9       60.94       76.15     29.98 o 
  -3   5   9        0.40        9.36     13.88 o 
  -2   5   9       49.38       48.11     18.12 o 
  -1   5   9       17.01       50.14     19.06 o 
  -5   6   9       54.04        4.36     22.87 o 
  -3   6   9       70.97      150.85     40.29 o 
  -1 -11  10        5.56       12.99     25.92 o 
   0 -11  10        6.64       36.84     18.75 o 
   1 -11  10        0.40      -17.86     19.28 o 
   2 -11  10       47.68       96.88     22.63 o 
  -2 -10  10       48.29       40.35     20.24 o 
  -1 -10  10      324.03      277.48     30.88 o 
   0 -10  10       81.31      103.24     25.62 o 
   1 -10  10       48.46       56.22     24.94 o 
   2 -10  10        6.08       28.80     18.53 o 
   3 -10  10        6.00       10.29     17.01 o 
  -3  -9  10       22.47       69.11     33.46 o 
  -2  -9  10        4.41       10.83     23.45 o 
  -1  -9  10      214.04      210.10     24.61 o 
   0  -9  10      143.20      163.47     38.29 o 
   1  -9  10      112.58      133.16     23.84 o 
   2  -9  10        0.30      -14.68     14.68 o 
   3  -9  10       24.08       18.89     25.30 o 
   4  -9  10       58.36       81.08     33.54 o 
  -4  -8  10      159.16      156.96     28.82 o 
  -3  -8  10      141.08      183.27     63.63 o 
  -2  -8  10       35.15       12.54     13.43 o 
  -1  -8  10       17.80       22.76     13.95 o 
   0  -8  10        3.67        6.43     12.48 o 
   1  -8  10       12.10        7.83     12.98 o 
   2  -8  10      163.45      175.11     21.53 o 
   3  -8  10      118.84      108.02     37.82 o 
   4  -8  10        8.76      -22.58     23.01 o 
  -5  -7  10       82.25       81.24     21.73 o 
  -4  -7  10      163.00      186.45     24.32 o 
  -3  -7  10      313.90      353.52     29.15 o 
  -2  -7  10      128.64      115.99     19.48 o 
  -1  -7  10       80.74       87.93     17.78 o 
   0  -7  10       25.61       48.83     15.30 o 
   1  -7  10      170.50      165.48     20.91 o 
   2  -7  10      129.42      150.44     19.55 o 
   3  -7  10      142.63      158.26     44.35 o 
   4  -7  10       25.61       41.01     25.19 o 
  -6  -6  10       47.90      129.58     38.04 o 
  -5  -6  10       16.93       29.93     30.60 o 
  -4  -6  10        7.04        2.68     11.05 o 
  -3  -6  10      287.95      277.37     26.06 o 
  -2  -6  10        1.42       -3.06     10.24 o 
  -1  -6  10        1.97        5.37     17.42 o 
   0  -6  10      141.60      137.46     16.53 o 
   1  -6  10       24.56       50.85     12.60 o 
   2  -6  10       89.53       92.44     13.69 o 
   3  -6  10       46.76       77.00     17.37 o 
   4  -6  10      170.58      156.52     30.31 o 
  -6  -5  10      155.80      119.34     33.03 o 
  -5  -5  10      104.75       86.07     19.30 o 
  -4  -5  10      125.33      119.49     18.17 o 
  -3  -5  10        0.46        1.74     15.10 o 
  -2  -5  10       42.58       67.63     15.16 o 
  -1  -5  10      235.72      222.04     45.33 o 
   0  -5  10      268.24      255.46     15.20 o 
   1  -5  10      325.37      305.53     16.35 o 
   2  -5  10        0.18       25.07     30.52 o 
   3  -5  10        0.90      -12.82     12.97 o 
   4  -5  10       62.96       46.53     36.80 o 
  -6  -4  10       91.30       33.83     28.89 o 
  -5  -4  10      201.27      193.06     21.46 o 
  -4  -4  10       16.48       35.23     13.07 o 
  -3  -4  10       19.63       10.56     10.57 o 
  -2  -4  10       16.82       14.85     12.48 o 
  -1  -4  10       17.12       41.36     20.85 o 
   0  -4  10      289.12      332.12     19.80 o 
   1  -4  10      444.11      433.31     20.48 o 
   2  -4  10      172.71      165.07     21.12 o 
   3  -4  10       69.79       47.30     16.82 o 
   4  -4  10        5.07       18.21     21.67 o 
  -6  -3  10        8.86        9.22     23.30 o 
  -5  -3  10        3.14       42.73     24.00 o 
  -4  -3  10       49.56       66.31     12.77 o 
  -3  -3  10      299.43      285.05     26.35 o 
  -2  -3  10      149.36      123.10     11.56 o 
  -1  -3  10      109.04      120.17     10.79 o 
   0  -3  10       35.74       51.80      9.05 o 
   1  -3  10      239.49      240.08     20.58 o 
   2  -3  10      393.14      398.61     29.44 o 
   3  -3  10       91.57      102.52     21.24 o 
  -7  -2  10      139.24      119.49     33.54 o 
  -6  -2  10       13.94       58.41     43.55 o 
  -5  -2  10       96.60      105.49     14.64 o 
  -4  -2  10        0.35       -2.07      7.63 o 
  -3  -2  10      310.54      313.53     16.81 o 
  -2  -2  10      517.18      538.70     19.99 o 
  -1  -2  10      435.69      442.49     17.98 o 
   0  -2  10       41.03       39.55     28.67 o 
   1  -2  10        0.72       28.37     22.43 o 
   2  -2  10       89.48       78.59     20.35 o 
   3  -2  10       35.13        2.35     13.84 o 
  -7  -1  10        2.68       13.65     23.23 o 
  -6  -1  10       99.54      108.63     20.76 o 
  -5  -1  10       33.64       39.44     25.92 o 
  -4  -1  10       17.33       46.84     14.27 o 
  -3  -1  10       31.68       73.97     10.18 o 
  -2  -1  10      287.17      287.96     33.52 o 
  -1  -1  10      527.37      511.20     28.31 o 
   0  -1  10      381.78      433.75     44.46 o 
   1  -1  10       91.16       98.67     17.90 o 
   2  -1  10       33.35       44.91     19.41 o 
   3  -1  10       36.18      108.98     29.84 o 
  -7   0  10       52.94       71.50     20.20 o 
  -6   0  10       67.33       77.61     18.86 o 
  -5   0  10      283.86      258.59     22.25 o 
  -4   0  10      206.67      227.13     15.65 o 
  -3   0  10       95.75       82.17     12.32 o 
  -2   0  10       39.05       43.16      9.49 o 
  -1   0  10      249.87      256.35     21.20 o 
   0   0  10      155.10      196.17     47.98 o 
   1   0  10       45.50       54.05     17.24 o 
   2   0  10        2.28        7.66     19.49 o 
  -7   1  10        3.44       21.78     19.56 o 
  -6   1  10       18.46       44.01     16.24 o 
  -5   1  10      331.32      313.08     24.83 o 
  -4   1  10      219.67      217.49     15.07 o 
  -3   1  10      210.38      205.20     19.48 o 
  -2   1  10      163.97      166.60     18.48 o 
  -1   1  10        0.07        5.08     14.45 o 
   0   1  10       93.13       78.07     18.71 o 
   1   1  10       45.16       42.03     20.26 o 
   2   1  10       23.54       27.80     24.54 o 
  -7   2  10       24.09       17.31     18.18 o 
  -6   2  10       34.43       38.70     17.53 o 
  -5   2  10       22.40       43.31     15.68 o 
  -4   2  10      171.04      182.64     22.76 o 
  -3   2  10      247.35      238.68     27.95 o 
  -2   2  10      125.38      126.61     19.54 o 
  -1   2  10       29.93       24.02     16.30 o 
   0   2  10       65.73       73.03     19.85 o 
   1   2  10        0.97       10.51     17.60 o 
  -6   3  10       81.59       58.66     18.26 o 
  -5   3  10       11.35       43.07     15.73 o 
  -4   3  10        2.23       31.37     22.54 o 
  -3   3  10       29.25       46.01     17.89 o 
  -2   3  10       35.76       62.74     26.35 o 
  -1   3  10      103.56      120.90     21.61 o 
   0   3  10        0.45       -6.06     17.20 o 
  -6   4  10       91.63      149.68     38.98 o 
  -5   4  10      126.98      149.03     35.79 o 
  -4   4  10       53.88       94.08     29.18 o 
  -3   4  10        0.26       13.50     17.64 o 
  -2   4  10       37.05       25.50     18.45 o 
  -1   4  10        8.06       16.91     29.36 o 
  -4   5  10       28.85        7.11     26.13 o 
  -2 -10  11       56.00       50.96     28.64 o 
  -1 -10  11       97.26       89.36     23.49 o 
   0 -10  11       46.08       49.94     21.66 o 
   1 -10  11       51.43       75.83     36.84 o 
   2 -10  11        7.60       23.05     19.71 o 
  -3  -9  11       20.96       -9.77     16.61 o 
  -2  -9  11      163.61      194.87     56.22 o 
  -1  -9  11        9.62       12.10     18.44 o 
   0  -9  11       97.82      120.27     23.10 o 
   1  -9  11       83.65      158.27     59.34 o 
   2  -9  11       23.64       31.62     18.12 o 
  -4  -8  11      251.11      268.02     30.93 o 
  -3  -8  11       69.46       82.09     22.29 o 
  -2  -8  11       70.66       94.51     23.85 o 
  -1  -8  11       10.72       10.51     22.21 o 
   0  -8  11        2.16       11.96     13.54 o 
   1  -8  11       84.36       50.21     17.91 o 
   2  -8  11       81.68       69.35     19.66 o 
   3  -8  11      125.96      135.89     34.05 o 
  -5  -7  11        0.10       31.92     29.33 o 
  -4  -7  11        6.24       11.64     16.27 o 
  -3  -7  11       30.89       69.97     18.78 o 
  -2  -7  11      117.37      186.75     23.76 o 
  -1  -7  11      126.79      153.42     22.37 o 
   0  -7  11       29.17       44.46     15.60 o 
   1  -7  11        3.61       -8.13     12.68 o 
   2  -7  11        4.77       19.38     17.93 o 
   3  -7  11       42.71       26.86     24.54 o 
  -5  -6  11       48.25       22.56     17.21 o 
  -4  -6  11       33.00       43.43     20.11 o 
  -3  -6  11       23.60       18.13     15.63 o 
  -2  -6  11       12.86       27.97     14.55 o 
  -1  -6  11      235.83      226.33     22.52 o 
   0  -6  11      320.02      310.22     28.46 o 
   1  -6  11      157.50      156.07     19.49 o 
   2  -6  11        5.12       35.21     22.65 o 
   3  -6  11        0.75        5.30     18.08 o 
  -6  -5  11       10.67       93.43     34.63 o 
  -5  -5  11       14.70        2.06     11.89 o 
  -4  -5  11      180.87      220.29     26.39 o 
  -3  -5  11       20.02       30.42     16.55 o 
  -2  -5  11        2.92       11.58     12.94 o 
  -1  -5  11       56.31      104.14     16.39 o 
   0  -5  11      189.11      184.56     19.45 o 
   1  -5  11      239.57      240.19     23.51 o 
   2  -5  11       14.18       79.16     35.32 o 
   3  -5  11       12.59        3.07     14.13 o 
  -6  -4  11        1.42       18.15     28.89 o 
  -5  -4  11       27.97       65.23     32.59 o 
  -4  -4  11      112.47      108.17     19.81 o 
  -3  -4  11      255.83      259.36     22.39 o 
  -2  -4  11      287.28      278.01     17.09 o 
  -1  -4  11       39.96       47.51     19.39 o 
   0  -4  11       28.13       48.38     12.46 o 
   1  -4  11       95.21      125.66     23.92 o 
   2  -4  11       86.85      108.52     20.82 o 
   3  -4  11      124.45       79.61     21.75 o 
  -6  -3  11       41.27       -3.77     20.25 o 
  -5  -3  11        3.92       23.24     13.84 o 
  -4  -3  11       31.96       22.73     13.04 o 
  -3  -3  11      355.75      383.97     19.54 o 
  -2  -3  11      429.51      428.83     19.67 o 
  -1  -3  11      188.73      183.71     13.55 o 
   0  -3  11        0.15       33.40     23.92 o 
   1  -3  11       48.03       66.98     20.47 o 
   2  -3  11       15.61       14.74     14.62 o 
  -5  -2  11       30.12       45.06     17.84 o 
  -4  -2  11       75.86       73.73     13.05 o 
  -3  -2  11       43.31       58.91     20.13 o 
  -2  -2  11      263.60      283.07     17.01 o 
  -1  -2  11      128.50      111.76     17.11 o 
   0  -2  11       40.55       55.79     15.59 o 
   1  -2  11       60.89       58.81     18.25 o 
   2  -2  11       11.23        8.95     16.33 o 
  -6  -1  11      188.07      160.83     22.58 o 
  -5  -1  11      213.37      252.91     47.73 o 
  -4  -1  11      243.42      215.89     29.91 o 
  -3  -1  11       35.34       40.47     11.03 o 
  -2  -1  11       71.69       90.63     20.22 o 
  -1  -1  11      234.61      234.22     23.74 o 
   0  -1  11        6.40       45.66     31.65 o 
   1  -1  11       96.30      126.44     22.71 o 
   2  -1  11       11.76       28.57     31.07 o 
  -6   0  11       21.93       46.86     45.19 o 
  -5   0  11      158.29      124.43     20.04 o 
  -4   0  11      211.11      222.67     16.52 o 
  -3   0  11       39.64       47.20     11.01 o 
  -2   0  11        8.85        9.92     12.68 o 
  -1   0  11       11.45       18.24     12.97 o 
   0   0  11       15.70       42.52     17.56 o 
   1   0  11       11.87       29.40     27.58 o 
  -6   1  11       35.74      -12.71     15.11 o 
  -5   1  11       14.40       22.75     30.09 o 
  -4   1  11       98.17      108.89     14.84 o 
  -3   1  11      138.66      116.13     19.11 o 
  -2   1  11       13.02        9.10     12.63 o 
  -1   1  11       49.51       58.62     17.67 o 
   0   1  11        0.00       62.28     28.46 o 
  -6   2  11      106.76       60.24     47.04 o 
  -5   2  11        0.59       10.89     21.12 o 
  -3   2  11       52.74       71.89     18.58 o 
  -2   2  11       31.17       85.09     19.60 o 
  -1   2  11       40.32       62.11     66.89 o 
  -5   3  11       40.41       10.82     25.77 o 
  -4   3  11        2.83       34.99     26.71 o 
  -3   3  11        5.70       42.90     29.11 o 
  -2   3  11        1.73       26.55     55.31 o 
  -2  -9  12      157.75      154.26     29.89 o 
  -1  -9  12       10.44       -6.48     17.37 o 
   0  -9  12        3.35       -1.04     14.22 o 
   1  -9  12       14.60       31.81     38.98 o 
  -3  -8  12       14.39       25.27     21.04 o 
  -2  -8  12      106.63       92.87     22.89 o 
  -1  -8  12       72.55       87.04     22.48 o 
   0  -8  12       37.81       33.23     40.80 o 
   1  -8  12        0.98       18.12     17.57 o 
  -4  -7  12       57.43       56.60     22.04 o 
  -3  -7  12        0.11       28.01     20.38 o 
  -2  -7  12       59.12       60.82     21.69 o 
  -1  -7  12       96.38       88.13     20.96 o 
   0  -7  12       47.11       63.12     24.64 o 
   1  -7  12       34.15       15.82     25.48 o 
  -4  -6  12      176.20      171.54     25.47 o 
  -3  -6  12       24.88       48.98     18.57 o 
  -2  -6  12        6.35        2.27     12.34 o 
  -1  -6  12       24.33       35.59     17.60 o 
   0  -6  12      131.60      101.47     18.70 o 
   1  -6  12      201.83      199.77     36.51 o 
   2  -6  12       52.57       31.14     26.35 o 
  -5  -5  12        4.90      -17.17     17.17 o 
  -4  -5  12      266.89      265.65     29.86 o 
  -3  -5  12      125.03      154.80     23.56 o 
  -2  -5  12       18.14       29.07     16.63 o 
  -1  -5  12        1.34        1.45     13.28 o 
   0  -5  12        9.27      -10.31     22.21 o 
   1  -5  12      147.93      152.30     30.71 o 
   2  -5  12       40.27       96.91     30.92 o 
  -5  -4  12        2.45      -24.68     25.62 o 
  -4  -4  12       43.47       56.41     17.71 o 
  -3  -4  12      115.43      143.65     27.58 o 
  -2  -4  12      184.59      179.48     21.32 o 
  -1  -4  12       71.09       72.89     17.18 o 
   0  -4  12       21.54        0.50      9.61 o 
   1  -4  12       13.39       44.56     16.98 o 
  -5  -3  12       47.31       32.52     25.33 o 
  -4  -3  12        4.56      -14.92     14.92 o 
  -3  -3  12      114.73      152.09     27.73 o 
  -2  -3  12      118.30      100.99     13.57 o 
  -1  -3  12      119.05      118.51     19.41 o 
   0  -3  12       53.88       50.06     17.51 o 
   1  -3  12        2.29       68.39     20.55 o 
  -6  -2  12      117.22      142.28     36.59 o 
  -5  -2  12       36.46       22.94     22.36 o 
  -4  -2  12       89.02      101.82     16.59 o 
  -3  -2  12        0.14       -3.64      8.73 o 
  -2  -2  12       18.36       51.39     22.47 o 
  -1  -2  12       27.48       20.41     15.08 o 
   0  -2  12        1.80       37.12     27.88 o 
   1  -2  12      103.67       70.25     37.68 o 
  -5  -1  12       98.27      107.38     21.29 o 
  -4  -1  12      109.57      132.11     31.90 o 
  -3  -1  12       51.45       68.00     41.45 o 
  -2  -1  12       22.40       33.14     33.61 o 
  -1  -1  12       12.69       54.39     30.63 o 
   0  -1  12       86.77       83.27     21.87 o 
  -5   0  12       25.73       58.51     19.02 o 
  -4   0  12       55.42       28.82     14.77 o 
  -3   0  12       21.36       41.30     16.69 o 
  -2   0  12        0.74        8.46     13.67 o 
  -1   0  12       21.84       55.29     42.94 o 
  -5   1  12        2.80      -14.08     23.52 o 
  -4   1  12        5.15       -2.03     21.92 o 
  -3   1  12       16.83       32.67     17.92 o 
  -2   1  12      180.62      219.20     26.72 o 
  -2  -7  13        5.40       -4.17     15.03 o 
  -1  -7  13       54.31       40.14     20.70 o 
   0  -7  13      118.47       69.03     37.68 o 
  -3  -6  13       31.37       15.46     24.03 o 
  -2  -6  13       22.78       11.00     16.94 o 
  -1  -6  13       12.10        2.69     21.78 o 
   0  -6  13       43.26      108.16     36.88 o 
  -4  -5  13      112.61      158.71     27.56 o 
  -3  -5  13       77.17       83.18     21.86 o 
  -2  -5  13       89.05       70.05     21.28 o 
   0  -5  13       52.72       76.00     34.48 o 
  -4  -4  13       16.69        1.26     13.66 o 
  -3  -4  13      122.63      127.22     23.93 o 
  -1  -4  13       25.62       64.82     28.67 o 
   0  -4  13       31.42       37.68     25.04 o 
  -4  -3  13       10.98       21.02     16.92 o 
  -3  -3  13       50.67       34.12     24.75 o 
  -2  -3  13        3.70       10.60     21.41 o 
  -1  -3  13       67.06       46.10     25.19 o 
  -4  -2  13      142.54      181.19     34.55 o 
  -3  -2  13       18.78       43.19     25.55 o 
  -2  -2  13        4.92       12.68     14.70 o 
  -1  -2  13       14.19       22.00     23.16 o 
  -3  -1  13       64.67      136.69     28.24 o 
  -2  -1  13       74.81      145.40     23.82 o 
                                                 
